# Supplementary material for: Temperature transcends partner specificity in the symbiosis establishment of a cnidarian
Source: ISME J. 2020 Sep 15;15(1):141–53. doi: 10.1038/s41396-020-00768-y (PMC7852570; doi:10.1038/s41396-020-00768-y)
Supplement: Supplementary file 2 — Supplemental Tables [file 41396_2020_768_MOESM2_ESM.xlsx]

## Sheet: Table S1
Table S1. Normalized relative abundances of ITS2 majority sequences for all samples analyzed in SymPortal. A1, A4, B1 and 1369_B are the diagnostic sequences of RS-A (Symbiodinium microadriaticum), SSA01 (S. linucheae), SSB01 (Breviolum minutum from Hawaii) and RS-B1 (Breviolum strain from the Red Sea) taxa, respectively. Sequences belonging to taxa from clades C (Cladocopium spp.) and D (Durisdi…
		relative abundances of diagnostic sequences					1369_B:B1 ratio	% B1	corrected %B1		normalized relative abundances							adjusted normalized relative abundances
	Sample	A1	A4	B1	1369_B						A1	A4	B1	corrected B1	1369_B	"others"		A1	A4	B1	1369_B	"others"
pure culture	SSA01	0.001188	0.439814	0.000817	1.9e-05		0.0232558	1.83381	1		0.00246424	1	0.00158158	0.00158158	0	-0.00404583		0.00245427	0.995954	0.00157518	0	1.63687e-05
	SSB01	0.007063	0.003671	0.516571	0.006551		0.0126817	1	1		0.0146506	0.00834671	1	1	0	-0.0229973		0.0143137	0.00815476	0.977003	0	0.000528878
	RS_mix	0.543741	0.003356	0.053516	0		0	0	0		1.12787	0.0076305	0.103599	0	0.103599	-0.2391		0.858197	0.00580605	0	0.0788281	0.0571689
	RS-A	0.482095	0.000478	0.001893	1.3e-05		0.00686741	0.541521	0.541521		1	0.00108682	0.00366455	0.00198443	0.00168012	-0.00475137		0.995249	0.00108166	0.001975	0.00167214	2.25755e-05
	RS-B	0.016137	0.000852	0.522691	0		0	0	0		0.0334727	0.00193718	1.01185	0	1.01185	-0.0472572		0.0318908	0.00184564	0	0.96403	0.00223324
symbiont mixes (ratio)	SSA01:SSB01 (75:25)	0.002722	0.346988	0.123986	0.001489		0.0120094	0.946988	0.946988		0.00564619	0.788943	0.240017	0.227294	0.0127238	-0.0346061		0.0054508	0.76164	0.219428	0.0122835	0.00119758
	SSA01:SSB01 (50:50)	0.004106	0.240934	0.254866	0.003295		0.0129284	1.01945	1		0.00851699	0.547809	0.49338	0.49338	0	-0.0497062		0.00809365	0.520579	0.468856	0	0.00247071
	SSA01:SSB01 (25:75)	0.005466	0.124944	0.392027	0.00495		0.0126267	0.995661	0.995661		0.011338	0.284084	0.758902	0.75561	0.00329262	-0.0543242		0.0107221	0.268651	0.714562	0.00311376	0.00295112
	SSA01:RS-A (75:25)	0.115615	0.347385	0.001254	0		0	0	0		0.239818	0.789845	0.00242755	0	0.00242755	-0.0320907		0.232122	0.764499	0	0.00234964	0.00102981
	SSA01:RS-A (50:50)	0.237617	0.240447	0.001406	0		0	0	0		0.492884	0.546702	0.00272179	0	0.00272179	-0.0423075		0.472031	0.523572	0	0.00260664	0.00178993
	SSA01:RS-A (25:75)	0.366458	0.123247	0.001664	2.6e-05		0.015625	1.23209	1		0.760136	0.280225	0.00322124	0.00322124	0	-0.043583		0.727007	0.268012	0.00308085	0	0.00189948
	SSA01:RS-B (75:25)	0.004547	0.34734	0.122407	0		0	0	0		0.00943175	0.789743	0.236961	0	0.236961	-0.0361353		0.00909093	0.761205	0	0.228398	0.00130576
	SSA01:RS-B (50:50)	0.008476	0.240674	0.254032	0		0	0	0		0.0175816	0.547218	0.491766	0	0.491766	-0.0565652		0.0165871	0.516264	0	0.463949	0.00319962
	SSA01:RS-B (25:75)	0.012645	0.124338	0.391665	0		0	0	0		0.0262293	0.282706	0.758202	0	0.758202	-0.0671368		0.0244683	0.263726	0	0.707298	0.00450735
	SSB01:RS-A (75:25)	0.13049	0.002977	0.407089	0.005146		0.012641	0.996788	0.996788		0.270673	0.00676877	0.78806	0.785529	0.00253118	-0.0655017		0.252943	0.0063254	0.734075	0.00236539	0.00429047
	SSB01:RS-A (50:50)	0.256019	0.002166	0.273387	0.003538		0.0129414	1.02048	1		0.531055	0.00492481	0.529234	0.529234	0	-0.065214		0.496423	0.00460364	0.494721	0	0.00425287
	SSB01:RS-A (25:75)	0.380326	0.001256	0.137045	0.001666		0.0121566	0.958593	0.958593		0.788903	0.00285575	0.265298	0.254312	0.0109852	-0.0570559		0.743891	0.00269282	0.239802	0.0103584	0.00325537
	SSB01:RS-B (75:25)	0.008993	0.003072	0.534192	0.005085		0.00951905	0.750613	0.750613		0.018654	0.00698477	1.03411	0.776217	0.257894	-0.0597502		0.0175394	0.00656743	0.729838	0.242485	0.00357009
	SSB01:RS-B (50:50)	0.011646	0.00228	0.537059	0.003502		0.0065207	0.514182	0.514182		0.0241571	0.00518401	1.03966	0.534575	0.505087	-0.0690026		0.0224902	0.0048263	0.497688	0.470234	0.00476136
	SSB01:RS-B (25:75)	0.014377	0.001535	0.536497	0.001644		0.00306432	0.241633	0.241633		0.0298219	0.00349011	1.03857	0.250954	0.78762	-0.0718856		0.0276782	0.00323922	0.232914	0.731001	0.00516754
	RS-A:RS-B (75:25)	0.383025	0.000556	0.13517	2.7e-05		0.000199748	0.0157509	0.0157509		0.794501	0.00126417	0.261668	0.00412151	0.257546	-0.0574331		0.74887	0.00119157	0.0038848	0.242755	0.00329856
	RS-A:RS-B (50:50)	0.261704	0.000633	0.272239	0		0	0	0		0.542847	0.00143924	0.527012	0	0.527012	-0.0712984		0.504143	0.00133663	0	0.489437	0.00508346
	RS-A:RS-B (25:75)	0.139481	0.000726	0.406265	0		0	0	0		0.289323	0.0016507	0.786465	0	0.786465	-0.0774383		0.266918	0.00152287	0	0.725562	0.00599669
	all (25:25:25:25)	0.129494	0.126324	0.265561	0.001621		0.00610406	0.481328	0.481328		0.268607	0.287221	0.514084	0.247443	0.266641	-0.0699124		0.249828	0.267141	0.230144	0.248	0.00488775
25 ºC - day 0	H2-01	0.014288	0.04385	0.52358	0.005028		0.00960312	0.757242	0.757242		0.0296373	0.0997012	1.01357	0.767516	0.246052	-0.142907		0.0254019	0.0854532	0.657833	0.210889	0.0204224
	H2-02	0.006072	0.09156	0.459504	0.00409		0.0089009	0.70187	0.70187		0.012595	0.208179	0.889527	0.624332	0.265195	-0.110301		0.0112058	0.185217	0.555468	0.235944	0.0121664
	H2-03	0.003605	0.093326	0.455568	0.005385		0.0118204	0.932084	0.932084		0.00747778	0.212194	0.881908	0.822012	0.0598959	-0.10158		0.00671819	0.19064	0.738512	0.0538117	0.0103185
	H2-04	0.05234	0.140748	0.343428	0.003668		0.0106806	0.842202	0.842202		0.108568	0.320017	0.664822	0.559915	0.104908	-0.0934074		0.0984268	0.290125	0.507614	0.0951088	0.00872494
	H2-05	0.031496	0.034171	0.519614	0.004859		0.00935117	0.737375	0.737375		0.0653315	0.0776942	1.00589	0.741719	0.264172	-0.148916		0.0556026	0.0661243	0.631265	0.224832	0.0221761
	H2-06	0.014417	0.14047	0.38045	0.004931		0.012961	1.02202	1		0.0299049	0.319385	0.736491	0.736491	0	-0.0857811		0.0273396	0.291988	0.673314	0	0.0073584
	H2-07	0.015458	0.144576	0.36762	0.003097		0.00842446	0.6643	0.6643		0.0320642	0.328721	0.711654	0.472752	0.238902	-0.0724393		0.0297415	0.304908	0.438506	0.221596	0.00524746
	H2-08	0.006508	0.261833	0.236554	0.003615		0.0152819	1.20504	1		0.0134994	0.595327	0.457931	0.457931	0	-0.0667573		0.0125982	0.555584	0.427361	0	0.00445654
	H2-09	0.016561	0.074618	0.468589	0.005898		0.0125867	0.99251	0.99251		0.0343522	0.169658	0.907114	0.900321	0.00679385	-0.111125		0.0305348	0.150805	0.800273	0.00603889	0.0123487
	H2-10	0.012472	0.128742	0.393895	0.004087		0.0103759	0.818176	0.818176		0.0258704	0.292719	0.762519	0.623874	0.138644	-0.0811082		0.0237721	0.268977	0.573273	0.127399	0.00657854
	CC7-01	7.4e-05	0.444296	0.002076	0		0	0	0		0.000153497	1.01019	0.00401881	0	0.00401881	-0.014363		0.000151292	0.995681	0	0.00396109	0.000206295
	CC7-02	9.7e-05	0.442423	0.000174	0		0	0	0		0.000201205	1.00593	0.000336837	0	0.000336837	-0.00647009		0.000199903	0.999424	0	0.000334657	4.18621e-05
	CC7-03	0.001442	0.0345	0.55504	0.005558		0.0100137	0.789617	0.789617		0.00299111	0.0784423	1.07447	0.84842	0.22605	-0.155903		0.00252479	0.0662128	0.716149	0.190808	0.0243058
	CC7-04	0.000157	0.446876	0.000157	0		0	0	0		0.000325662	1.01606	0.000303927	0	0.000303927	-0.0166864		0.000320228	0.999102	0	0.000298856	0.000278435
	CC7-05	0.000281	0.232561	0.274337	0.003713		0.0135344	1.06724	1		0.000582873	0.528771	0.531073	0.531073	0	-0.0604273		0.000547651	0.496819	0.498982	0	0.00365146
	CC7-06	0.036156	0.084297	0.408905	0.003195		0.00781355	0.616128	0.616128		0.0749977	0.191665	0.791576	0.487712	0.303864	-0.0582384		0.0706299	0.180503	0.459308	0.286167	0.00339171
	CC7-07	0.217623	0.034862	0.264369	0.002918		0.0110376	0.870357	0.870357		0.451411	0.0792653	0.511777	0.445428	0.0663485	-0.0424531		0.432247	0.0759003	0.426518	0.0635318	0.00180226
	CC7-08	0.151794	0.014355	0.398305	0.004309		0.0108183	0.853067	0.853067		0.314863	0.0326388	0.771056	0.657762	0.113293	-0.118558		0.277534	0.0287692	0.579779	0.0998617	0.0140559
	CC7-09	0.034514	0.087706	0.441566	0.005518		0.0124964	0.985391	0.985391		0.0715917	0.199416	0.854802	0.842314	0.012488	-0.12581		0.0625847	0.174328	0.736343	0.0109169	0.0158281
	CC7-10	0.32041	0.090145	0.07156	0.001045		0.0146031	1.15151	1		0.66462	0.204962	0.138529	0.138529	0	-0.00811056		0.65923	0.203299	0.137405	0	6.57812e-05
	RS-01	0.014215	0.0525	0.476385	0		0	0	0		0.0294859	0.119369	0.922206	0	0.922206	-0.0710608		0.0273906	0.110886	0	0.856674	0.00504963
	RS-02	0.383266	0.037402	0.069601	0.000395		0.00567521	0.447511	0.447511		0.795001	0.0850405	0.134737	0.0602961	0.0744404	-0.014778		0.783252	0.0837838	0.0594051	0.0733403	0.00021839
	RS-03	0.21634	0.019076	0.311015	0.000447		0.00143723	0.113331	0.113331		0.44875	0.0433729	0.602076	0.0682339	0.533842	-0.0941986		0.406478	0.0392872	0.0618063	0.483555	0.00887338
	RS-04	0.023027	0.063874	0.463891	0.000501		0.00108	0.0851617	0.0851617		0.0477644	0.14523	0.89802	0.0764769	0.821543	-0.0910138		0.0434172	0.132012	0.0695164	0.746771	0.00828352
	RS-05	0.003726	0.007336	0.554453	0.004192		0.0075606	0.596182	0.596182		0.00772877	0.0166798	1.07333	0.639902	0.433431	-0.0977421		0.00697334	0.0150495	0.577357	0.391067	0.00955352
	RS-06	0.024206	0.034659	0.484245	0		0	0	0		0.05021	0.0788038	0.937422	0	0.937422	-0.0664357		0.0468743	0.0735684	0	0.875144	0.00441371
	RS-07	0.328264	0.044607	0.133341	0.001197		0.00897698	0.707869	0.707869		0.680911	0.101422	0.258127	0.18272	0.075407	-0.040461		0.653361	0.0973188	0.175327	0.0723559	0.00163709
	RS-08	0.041486	0.03669	0.464593	0		0	0	0		0.0860536	0.0834216	0.899379	0	0.899379	-0.068854		0.0801284	0.0776777	0	0.837453	0.00474087
	RS-09	0.047095	0.162454	0.216501	0.001714		0.00791682	0.624271	0.624271		0.0976882	0.36937	0.419112	0.261639	0.157472	0.11383		0.0976882	0.36937	0.11383	0.157472	0.261639
	RS-10	0.34477	0.005681	0.169321	0.001489		0.00879395	0.693436	0.693436		0.71515	0.0129168	0.327779	0.227294	0.100485	-0.0558451		0.675212	0.0121955	0.2146	0.0948736	0.00311867
25 ºC - day 28	H2-01	0.408487	0.109333	0.016477	0		0	0	0		0.847316	0.248589	0.0318969	0	0.0318969	-0.127802		0.739027	0.216819	0	0.0278204	0.0163335
	H2-02	0.096317	0.301228	0.055038	0.00036		0.00654094	0.515777	0.515777		0.199788	0.684899	0.106545	0.0549534	0.0515914	0.00876807		0.199788	0.684899	0.00876807	0.0515914	0.0549534
	H2-03	0.140183	0.114402	0.210275	0.002152		0.0102342	0.807007	0.807007		0.290779	0.260115	0.407059	0.328499	0.0785598	0.0420475		0.290779	0.260115	0.0420475	0.0785598	0.328499
	H2-04	0.132752	0.266718	0.080083	0.001663		0.020766	1.63747	1		0.275365	0.606434	0.155028	0.155028	0	-0.0368265		0.265224	0.584101	0.149319	0	0.00135619
	H2-05	0.459614	0.019923	0.075212	0.000463		0.00615593	0.485418	0.485418		0.953368	0.0452987	0.145599	0.0706762	0.0749223	-0.144265		0.81583	0.0387637	0.0604801	0.0641136	0.0208125
	H2-06	0.104325	0.175433	0.216148	0.001788		0.00827211	0.652287	0.652287		0.216399	0.39888	0.418428	0.272935	0.145493	-0.0337077		0.209105	0.385435	0.263735	0.140589	0.00113621
	H2-07	0.245565	0.19993	0.019617	0		0	0	0		0.509371	0.454579	0.0379754	0	0.0379754	-0.0019245		0.50839	0.453704	0	0.0379023	3.70372e-06
	H2-08	0.02208	0.282001	0.143367	0.001808		0.012611	0.994424	0.994424		0.0458001	0.641182	0.277536	0.275988	0.00154751	0.0354816		0.0458001	0.641182	0.0354816	0.00154751	0.275988
	H2-09	0.13529	0.089205	0.298359	0.002904		0.00973324	0.767503	0.767503		0.280629	0.202824	0.577576	0.443291	0.134285	-0.0610297		0.263503	0.190446	0.416237	0.12609	0.00372462
	H2-10	0.03212	0.237555	0.209364	0.001795		0.00857358	0.676059	0.676059		0.0666259	0.540126	0.405296	0.274004	0.131292	-0.0120476		0.0658232	0.533619	0.270703	0.12971	0.000145145
	CC7-01	0.000813	0.442746	0.000728	0		0	0	0		0.00168639	1.00667	0.00140929	0	0.00140929	-0.00976214		0.00166993	0.996839	0	0.00139554	9.52993e-05
	CC7-02	0.00063	0.468701	0.000133	0		0	0	0		0.0013068	1.06568	0.000257467	0	0.000257467	-0.0672443		0.00121892	0.994019	0	0.000240154	0.0045218
	CC7-03	0.002411	0.027059	0.529443	0.005465		0.0103222	0.813942	0.813942		0.00500109	0.0615237	1.02492	0.834224	0.190694	-0.091443		0.00454377	0.0558978	0.75794	0.173257	0.00836182
	CC7-04	0.041953	0.220869	0.228232	0.001275		0.00558642	0.44051	0.44051		0.0870223	0.502187	0.441821	0.194627	0.247194	-0.0310307		0.0843219	0.486604	0.188587	0.239524	0.000962906
	CC7-05	0.00148	0.420108	0.023371	0.000126		0.0053913	0.425124	0.425124		0.00306993	0.955195	0.0452426	0.0192337	0.0260089	-0.0035072		0.00305917	0.951845	0.0191662	0.0259176	1.23005e-05
	CC7-06	0.299632	0.159119	0.019328	0		0	0	0		0.621521	0.361787	0.037416	0	0.037416	-0.0207236		0.60864	0.354289	0	0.0366406	0.000429469
	CC7-07	0.128902	0.150699	0.197833	0.002514		0.0127077	1.00205	1		0.267379	0.342643	0.382973	0.382973	0	0.0070051		0.267379	0.342643	0.0070051	0	0.382973
	CC7-08	0.433813	0.001562	0.101266	0.002559		0.0252701	1.99264	1		0.89985	0.0035515	0.196035	0.196035	0	-0.0994361		0.810372	0.00319835	0.176542	0	0.00988754
	CC7-09	0.027605	0.372311	0.046802	0.00021		0.00448699	0.353816	0.353816		0.0572605	0.846519	0.0906013	0.0320562	0.0585451	0.005619		0.0572605	0.846519	0.005619	0.0585451	0.0320562
	CC7-10	0.038035	0.392507	0.011182	0		0	0	0		0.0788952	0.892439	0.0216466	0	0.0216466	0.00701955		0.0788952	0.892439	0.00701955	0.0216466	0
	RS-01	0.028298	0.016142	0.393524	0.00366		0.00930058	0.733385	0.733385		0.058698	0.0367019	0.7618	0.558693	0.203107	0.1428		0.058698	0.0367019	0.1428	0.203107	0.558693
	RS-02	0.476919	0.040402	0.014752	0.00035		0.0237256	1.87085	1		0.989264	0.0918616	0.0285575	0.0285575	0	-0.109683		0.880758	0.0817859	0.0254253	0	0.0120303
	RS-03	0.307936	0.032329	0.168995	0.001365		0.00807716	0.636915	0.636915		0.638745	0.0735061	0.327148	0.208365	0.118783	-0.0393992		0.613579	0.07061	0.200156	0.114103	0.0015523
	RS-04	**********dead**********
	RS-05	0.088629	0.01396	0.430446	0		0	0	0		0.183841	0.0317407	0.833276	0	0.833276	-0.0488576		0.174859	0.0301899	0	0.792564	0.00238707
	RS-06	0.221309	0.023409	0.265874	0		0	0	0		0.459057	0.0532248	0.51469	0	0.51469	-0.0269717		0.446675	0.0517892	0	0.500808	0.000727475
	RS-07	0.235248	0.079422	0.204488	0.000406		0.00198545	0.15656	0.15656		0.48797	0.180581	0.395857	0.0619753	0.333881	-0.0644076		0.456541	0.16895	0.0579836	0.312377	0.00414834
	RS-08	0.456938	0.018958	0.017477	0.000121		0.00692339	0.545935	0.545935		0.947817	0.0431046	0.0338327	0.0184705	0.0153623	-0.0247546		0.924354	0.0420375	0.0180132	0.014982	0.000612792
	RS-09	0.081319	0.027735	0.416228	0		0	0	0		0.168678	0.0630607	0.805752	0	0.805752	-0.0374909		0.162354	0.0606965	0	0.775543	0.00140557
	RS-10	0.301702	0.010092	0.208274	0.001099		0.0052767	0.416088	0.416088		0.625814	0.0229461	0.403186	0.167761	0.235425	-0.0519461		0.593306	0.0217541	0.159046	0.223196	0.0026984
32 ºC - day 0	H2-01	0.502111	0.007398	0.000533	0		0	0	0		1.04152	0.0168207	0.0010318	0	0.0010318	-0.0593713		0.979682	0.0158221	0	0.000970544	0.00352496
	H2-02	0.452066	0.00734	0.002526	0		0	0	0		0.937711	0.0166889	0.00488994	0	0.00488994	0.0407097		0.937711	0.0166889	0.0407097	0.00488994	0
	H2-03	0.390731	0.079987	0.020234	0		0	0	0		0.810485	0.181866	0.0391698	0	0.0391698	-0.0315208		0.784938	0.176133	0	0.0379352	0.000993563
	H2-04	0.531164	0.002153	0	0		0	0	0		1.10178	0.00489525	0	0	0	-0.106678		0.984247	0.00437304	0	0	0.0113802
	H2-05	0.496196	0.006979	0.002962	5.6e-05		0.0189061	1.49082	1		1.02925	0.0158681	0.00573396	0.00573396	0	-0.0508515		0.976911	0.0150612	0.00544238	0	0.00258587
	H2-06	0.478823	0.002296	0.011992	0		0	0	0		0.993213	0.00522039	0.0232146	0	0.0232146	-0.021648		0.971712	0.00510738	0	0.0227121	0.000468634
	H2-07	0.501794	0.017638	0.002537	0		0	0	0		1.04086	0.0401033	0.00491123	0	0.00491123	-0.0858758		0.951476	0.0366594	0	0.00448948	0.00737465
	H2-08	0.467776	0.017418	0.017334	0		0	0	0		0.970298	0.0396031	0.0335559	0	0.0335559	-0.0434574		0.928132	0.0378821	0	0.0320976	0.00188854
	H2-09	0.453138	0.02248	0.024784	0		0	0	0		0.939935	0.0511125	0.0479779	0	0.0479779	-0.0390255		0.903254	0.0491178	0	0.0461056	0.00152299
	H2-10	0.451586	0.056525	0.002859	0		0	0	0		0.936716	0.12852	0.00553457	0	0.00553457	-0.0707706		0.870424	0.119425	0	0.00514289	0.00500848
	CC7-01	0.098353	0.330806	0.001653	0		0	0	0		0.204012	0.75215	0.00319995	0	0.00319995	0.0406386		0.204012	0.75215	0.0406386	0.00319995	0
	CC7-02	0.496454	0.009409	0.000884	0		0	0	0		1.02978	0.0213931	0.00171128	0	0.00171128	-0.052889		0.97532	0.0202617	0	0.00162078	0.00279725
	CC7-03	6.7e-05	0.465282	0.000112	0		0	0	0		0.000138977	1.05791	0.000216814	0	0.000216814	-0.0582621		0.00013088	0.99627	0	0.000204182	0.00339447
	CC7-04	0.401402	0.084806	0.036549	0.000494		0.0135161	1.0658	1		0.83262	0.192822	0.0707531	0.0707531	0	-0.0961956		0.752526	0.174274	0.063947	0	0.0092536
	CC7-05	0.464842	0.003136	0.003598	0		0	0	0		0.964212	0.00713029	0.00696516	0	0.00696516	0.0216921		0.964212	0.00713029	0.0216921	0.00696516	0
	CC7-06	0.449785	0.004483	0.017517	0		0	0	0		0.93298	0.0101929	0.0339101	0	0.0339101	0.0229169		0.93298	0.0101929	0.0229169	0.0339101	0
	CC7-07	0.474108	0.011001	0.010704	0.000344		0.0321375	2.53416	1		0.983433	0.0250128	0.0207213	0.0207213	0	-0.0291668		0.954749	0.0242833	0.0201169	0	0.000850704
	CC7-08	0.494419	0.002709	0.007174	0		0	0	0		1.02556	0.00615942	0.0138877	0	0.0138877	-0.0456106		0.978787	0.00587849	0	0.0132543	0.00208033
	CC7-09	0.461878	0.010778	0.017203	0.000534		0.0310411	2.44771	1		0.958064	0.0245058	0.0333023	0.0333023	0	-0.0158724		0.942858	0.0241168	0.0327737	0	0.000251933
	CC7-10	0.227598	0.007039	0.317845	0.003537		0.0111281	0.87749	0.87749		0.472102	0.0160045	0.615298	0.539918	0.0753802	-0.103404		0.423285	0.0143496	0.484088	0.0675856	0.0106924
	RS-01	0.363575	0.012779	0.037159	0.000367		0.00987648	0.778797	0.778797		0.754156	0.0290555	0.071934	0.056022	0.015912	0.144854		0.754156	0.0290555	0.144854	0.015912	0.056022
	RS-02	0.386187	0.036423	0.034242	0		0	0	0		0.80106	0.0828146	0.0662871	0	0.0662871	0.0498384		0.80106	0.0828146	0.0498384	0.0662871	0
	RS-03	0.473234	0.003382	0.018446	0.000104		0.00563808	0.444584	0.444584		0.98162	0.00768961	0.0357085	0.0158754	0.0198331	-0.025018		0.957062	0.00749724	0.0154783	0.0193369	0.000625899
	RS-04	0.047354	0.025392	0.479337	0		0	0	0		0.0982255	0.0577335	0.927921	0	0.927921	-0.0838798		0.0899863	0.0528908	0	0.850087	0.00703582
	RS-05	0.399245	0.014756	0.004531	0.000155		0.0342088	2.69749	1		0.828146	0.0335505	0.0087713	0.0087713	0	0.129532		0.828146	0.0335505	0.129532	0	0.0087713
	RS-06	0.028661	0.013922	0.52044	0		0	0	0		0.0594509	0.0316543	1.00749	0	1.00749	-0.098595		0.0535894	0.0285333	0	0.908156	0.00972097
	RS-07	0.442727	0.018836	0.000473	0		0	0	0		0.91834	0.0428272	0.000915653	0	0.000915653	0.0379174		0.91834	0.0428272	0.0379174	0.000915653	0
	RS-08	0.374885	0.009325	0.077963	0.000645		0.00827316	0.652369	0.652369		0.777616	0.0212021	0.150924	0.0984583	0.0524658	0.0502573		0.777616	0.0212021	0.0502573	0.0524658	0.0984583
	RS-09	0.016917	0.049315	0.471056	0.000251		0.000532845	0.0420169	0.0420169		0.0350906	0.112127	0.91189	0.0383148	0.873575	-0.0591077		0.0330165	0.105499	0.0360501	0.82194	0.00349372
	RS-10	0.331894	0.028617	0.125985	0.000829		0.00658015	0.518869	0.518869		0.688441	0.0650661	0.243887	0.126546	0.117342	0.00260569		0.688441	0.0650661	0.00260569	0.117342	0.126546
32 ºC - day 28	H2-01	0.529092	0.001889	0.00482	0.000141		0.0292531	2.30672	1		1.09748	0.004295	0.00933076	0.00933076	0	-0.111111		0.975543	0.00381778	0.00829401	0	0.0123456
	H2-02	0.157268	0.015192	0.271552	0.003768		0.0138758	1.09416	1		0.326218	0.0345419	0.525682	0.525682	0	0.113558		0.326218	0.0345419	0.113558	0	0.525682
	H2-03	0.52086	0.004427	0.011519	0		0	0	0		1.08041	0.0100656	0.022299	0	0.022299	-0.112774		0.958567	0.00893048	0	0.0197842	0.012718
	H2-04	0.430736	0.010314	0.050447	0.000416		0.00824628	0.65025	0.65025		0.893467	0.0234508	0.0976574	0.0635018	0.0341557	-0.0145753		0.880444	0.023109	0.0625762	0.0336579	0.00021244
	H2-05	0.390658	0.031653	0.037235	0.000644		0.0172956	1.36382	1		0.810334	0.0719691	0.0720811	0.0720811	0	0.0456158		0.810334	0.0719691	0.0456158	0	0.0720811
	H2-06	0.489457	0.006167	0.022628	0.000423		0.0186937	1.47406	1		1.01527	0.0140218	0.0438042	0.0438042	0	-0.0730969		0.941058	0.0129969	0.0406023	0	0.00534316
	H2-07	0.514373	0.009411	0.015677	0		0	0	0		1.06695	0.0213977	0.0303482	0	0.0303482	-0.118699		0.940307	0.0188578	0	0.0267459	0.0140896
	H2-08	0.404098	0.019893	0.086175	0.000319		0.00370177	0.291898	0.291898		0.838212	0.0452305	0.166821	0.0486949	0.118126	-0.0502641		0.79608	0.042957	0.0462473	0.112189	0.00252648
	H2-09	0.497742	0.000381	0.002428	0		0	0	0		1.03246	0.000866275	0.00470023	0	0.00470023	-0.0380228		0.993199	0.000833337	0	0.00452151	0.00144573
	H2-10	0.349115	0.017703	0.105403	0.001862		0.0176655	1.39299	1		0.724162	0.0402511	0.204044	0.204044	0	0.0315431		0.724162	0.0402511	0.0315431	0	0.204044
	CC7-01	0.122085	0.313029	0.028919	0.000651		0.0225112	1.77509	1		0.253238	0.71173	0.0559826	0.0559826	0	-0.0209515		0.247933	0.696819	0.0548097	0	0.000438966
	CC7-02	0.468833	0.026401	0.026485	0		0	0	0		0.972491	0.0600276	0.0512708	0	0.0512708	-0.0837893		0.891007	0.054998	0	0.0469748	0.00702065
	CC7-03	**********dead**********
	CC7-04	0.394964	0.088733	0.029708	0		0	0	0		0.819266	0.201751	0.05751	0	0.05751	-0.0785271		0.754931	0.185908	0	0.0529939	0.00616651
	CC7-05	0.447866	0.052034	0.015796	0.000664		0.042036	3.31469	1		0.928999	0.118309	0.0305786	0.0305786	0	-0.0778871		0.856642	0.109094	0.0281969	0	0.00606641
	CC7-06	0.390049	0.017015	0.063151	0.00048		0.00760083	0.599354	0.599354		0.809071	0.0386868	0.12225	0.0732713	0.0489791	0.029992		0.809071	0.0386868	0.029992	0.0489791	0.0732713
	CC7-07	0.52448	0.00263	0.013022	0.000326		0.0250346	1.97407	1		1.08792	0.0059798	0.0252085	0.0252085	0	-0.119107		0.95834	0.00526757	0.022206	0	0.0141864
	CC7-08	0.437393	0.017606	0.040968	0.000569		0.0138889	1.09519	1		0.907276	0.0400306	0.0793076	0.0793076	0	-0.0266137		0.88313	0.0389652	0.0771969	0	0.000708288
	CC7-09	0.420434	0.024905	0.053863	0.001044		0.0193825	1.52838	1		0.872098	0.0566262	0.10427	0.10427	0	-0.0329943		0.843324	0.0547579	0.10083	0	0.00108862
	CC7-10	0.365907	0.006601	0.044042	0.000533		0.0121021	0.954295	0.954295		0.758994	0.0150086	0.0852584	0.0813616	0.00389674	0.140739		0.758994	0.0150086	0.140739	0.00389674	0.0813616
	RS-01	0.046276	0.036924	0.382335	0.001836		0.00480207	0.378661	0.378661		0.0959894	0.0839537	0.74014	0.280263	0.459878	0.0799167		0.0959894	0.0839537	0.0799167	0.459878	0.280263
	RS-02	0.089739	0.036445	0.413823	0		0	0	0		0.186144	0.0828646	0.801096	0	0.801096	-0.0701045		0.173094	0.0770554	0	0.744936	0.00491464
	RS-03	0.522038	0.010103	0.022912	0.000274		0.0119588	0.942996	0.942996		1.08285	0.0229711	0.044354	0.0418257	0.00252834	-0.150178		0.920232	0.0195213	0.0355444	0.00214864	0.0225534
	RS-04	0.114225	0.010053	0.391669	0		0	0	0		0.236935	0.0228574	0.758209	0	0.758209	-0.0180014		0.232669	0.0224459	0	0.744561	0.000324052
	RS-05	0.168692	0.009774	0.36797	0		0	0	0		0.349914	0.022223	0.712332	0	0.712332	-0.0844694		0.320357	0.0203459	0	0.652162	0.00713507
	RS-06	0.412527	0.013737	0.091695	0.000176		0.00191941	0.151352	0.151352		0.855696	0.0312337	0.177507	0.0268661	0.150641	-0.0644372		0.800558	0.029221	0.0251349	0.140934	0.00415215
	RS-07	0.482438	0.017804	0.016444	0.000756		0.0459742	3.62524	1		1.00071	0.0404807	0.031833	0.031833	0	-0.0730252		0.927634	0.0375246	0.0295084	0	0.00533268
	RS-08	0.371628	0.03589	0.013439	0.00016		0.0119056	0.938805	0.938805		0.770861	0.0816027	0.0260158	0.0244238	0.00159203	0.121521		0.770861	0.0816027	0.121521	0.00159203	0.0244238
	RS-09	0.257951	0.01217	0.236723	0		0	0	0		0.535063	0.0276708	0.458258	0	0.458258	-0.0209918		0.523831	0.0270899	0	0.448639	0.000440655
	RS-10	0.361673	0.011483	0.133946	0		0	0	0		0.750211	0.0261088	0.259298	0	0.259298	-0.0356182		0.72349	0.0251788	0	0.250063	0.00126865

## Sheet: Table S2
Table S2. Distant-based test (PERMDISP with 9,999 permutations) revealed significant differences in the multivariate dispersion (based on Bray-Curtis distances) amongst factors. Statistically significant p values are shown in bold.
Factor	Numerator df	Denominator df	F	p.value
Host	2	115	8.326	0.0001
Temperature	1	116	7.066	0.0192
Day	1	116	3.359	0.1064

## Sheet: Table S3
Table S3. Summary results for PERMANOVA analses comparing the ITS2 composition of Symbiodiniaceae communities associated with different Aiptasia from 25 ºC and 32 ºC before (day 0) and after (day 28) being subjected to heat stress. Statistically significant p values are shown in italic. In each case, the significant source of variation is shown in bold and for which pairwise comparisons were obta…
H2-Hawaii								CC7-North Carolina								RS-Red Sea
PERMANOVA main test on temperature and time effects								PERMANOVA main test on temperature and time effects								PERMANOVA main test on temperature and time effects
	Df	SumsOfSqs	MeanSqs	F.Model	R2	Pr(>F)			Df	SumsOfSqs	MeanSqs	F.Model	R2	Pr(>F)			Df	SumsOfSqs	MeanSqs	F.Model	R2	Pr(>F)
Temperature	1	38082	38082	69.016	43.318	0.0001		Temperature	1	24658	24658	17.733	34.579	0.0001		Temperature	1	3938.1	3938.1	3.4141	11.962	0.0417
Day	1	2381.6	2381.6	4.3163	9.5652	0.0047		Day	1	1239.7	1239.7	0.8915	-2.7844	0.4104		Day	1	1372.6	1372.6	1.1899	3.3555	0.2679
Temperature x Day	1	6817.1	6817.1	12.355	25.031	0.0001		Temperature x Day	1	1369.6	1369.6	0.98495	-1.4667	0.3624		Temperature x Day	1	1888.8	1888.8	1.6375	8.6932	0.1733
Residuals	36	19864	551.78		23.49			Residuals	35	48669	1390.5		37.29			Residuals	35	40372	1153.5		33.963
Total	39	67144						Total	38	75960						Total	38	47726
PERMANOVA pairwise test on temperature x day interaction								PERMANOVA pairwise test on temperature								PERMANOVA pairwise test on temperature
within level 'day 0'	t	p.value	p.adjusted						t	p.value	p.adjusted						t	p.value	p.adjusted
25, 32	10.917	0.0002	0.0001					25, 32	4.2111	0.0001	0.0001					25, 32	1.847	0.0421	0.0394
within level 'day 28'	t	p.value	p.adjusted
25, 32	3.815	0.0001	0.0001
								AvsD	2.2047	0.1148	0.001	0.01				AvsD	1.9668	0.103697	0.007	0.07
								AvsE	3.06096	0.113113	0.001	0.01				AvsE	2.37574	0.0936226	0.002	0.02
								BvsC	1.69607	0.108057	0.012	0.12				BvsC	1.66854	0.122072	0.008	0.08
								BvsD	1.44241	0.087725	0.042	0.42				BvsD	1.41669	0.0918931	0.03	0.3
								BvsE	2.20204	0.0909856	0.001	0.01				BvsE	2.12915	0.0962148	0.002	0.02
								CvsD	1.22799	0.120062	0.083	0.83				CvsD	1.29351	0.139184	0.055	0.55
								CvsE	1.34779	0.0776922	0.036	0.36				CvsE	1.17862	0.07765	0.128	1
								DvsE	1.39122	0.0756459	0.028	0.28				DvsE	1.35828	0.07825	0.051	0.51

## Sheet: Table S4
Table S4. Summary table for differentially abundant DIVs as detected by DESeq2. Negative (positive) log2 fold change values indicate symbiont taxa that are significantly less (more) abundant at day 28 compared to day 0 or 32 ºC to 25 ºC (depending on the comparison). padj values represent DESeq2 Bejamini-Hochberg p-adjusted values for multiple comparisons (alpha < 0.05).
25 ºC: day 0 vs day 28					32 ºC: day 0 vs day 28					day 0: 25 ºC vs 32 ºC					day 28: 25 ºC vs 32 ºC
DIV	baseMean	log2FoldChange	padj		DIV	baseMean	log2FoldChange	padj		DIV	baseMean	log2FoldChange	padj		DIV	baseMean	log2FoldChange	padj
1716_B	26.0885	-4.59347	3.16267e-31		4325_A	9.42668	3.03487	5.10789e-20		1530_A	40.6472	-5.20216	3.33913e-21		2286_A	17.5337	2.66561	6.79237e-10
1794_B	10.3013	-3.00351	8.48727e-16		5280_A	7.77482	2.56433	1.28486e-14		3711_A	17.5917	3.45406	3.37852e-20		3640_A	23.1986	2.07192	3.66675e-09
17217_B	4.94197	-2.84071	6.63316e-11		5248_A	7.12937	2.68056	1.59573e-14		3655_A	19.1334	3.40376	1.16369e-19		A1ad	13.784	2.71328	3.66675e-09
17209_B	5.06172	-2.49767	1.56695e-10		C15	10.1993	4.10225	9.90285e-14		1531_A	28.9206	-4.87718	4.35741e-19		1538_A	12.7705	-3.09701	3.66675e-09
17306_B	4.51821	-2.50713	7.83892e-09		4094_A	8.48386	1.88303	3.22804e-09		1532_A	29.5362	-4.63408	6.18922e-19		4097_A	4.91888	2.07237	2.18437e-08
1379_B	13.8926	-2.27539	2.59408e-08		1716_B	9.22348	-3.48957	7.21094e-09		A1r	15.9473	3.18878	1.45298e-18		4241_A	5.58918	3.03261	2.54218e-08
17305_B	3.6806	-2.33543	4.23168e-08		5178_A	10.8237	1.85812	1.11916e-08		3669_A	17.3948	3.29856	1.45298e-18		3720_A	16.0258	2.64775	2.54807e-08
17368_B	3.563	-2.29034	1.01714e-07		1707_B	5.22305	2.37989	8.44814e-06		2732_A	20.7757	3.43493	3.55641e-18		3603_A	11.3885	2.1496	3.70983e-08
1532_A	26.1521	-2.87535	1.29966e-07		6011_A	4.3529	-2.20282	1.3165e-05		4267_A	15.1581	3.18906	7.16276e-18		A1ee	18.5726	1.9485	4.26305e-08
1836_A	3.87668	2.57463	2.84727e-07		17418_B	4.86467	2.23201	2.302e-05		1548_A	19.9522	-4.53093	8.84084e-18		3623_A	21.4785	1.79827	6.77516e-08
1707_B	6.48568	2.41952	4.77029e-07		6137_A	3.37527	-2.0952	2.302e-05		2265_A	21.3919	3.15293	2.07561e-17		3638_A	29.5893	1.92405	7.60642e-08
2375_B	9.00576	-2.06377	6.07498e-07		5342_A	3.98979	-2.14706	2.58135e-05		2341_A	21.3788	3.33805	2.10403e-17		3719_A	24.9207	1.86299	8.61358e-08
17223_B	3.32512	-2.1643	1.37797e-06		3961_A	10.9407	1.28827	3.81779e-05		A1ca	18.758	3.09451	4.79866e-17		A1cp	19.4552	2.23738	8.61358e-08
4094_A	3.2425	2.12925	1.39674e-06		A1j	3.99147	2.444	7.90756e-05		3813_A	18.4238	3.10818	6.18161e-17		3688_A	20.9555	2.23573	8.75547e-08
1553_A	9.9028	-2.56938	1.50775e-06		4287_A	6.96235	-1.98245	0.000133957		3933_A	17.2883	2.92503	7.17167e-17		1600_A	8.91071	-2.71512	8.75547e-08
5178_A	3.78551	2.15565	3.09924e-06		5587_A	7.08687	-2.37389	0.000133957		3745_A	25.3227	3.19516	7.68159e-17		2558_A	19.8246	2.06993	9.60708e-08
17297_B	4.74019	-1.89865	3.09924e-06		4309_A	3.78987	-1.80294	0.00020292		3583_A	16.9474	3.29747	7.68159e-17		2283_A	29.0691	1.83463	1.66026e-07
17222_B	4.86479	-1.94283	3.09924e-06		3924_A	32.3685	-1.65626	0.000244242		4239_A	17.788	3.27907	7.68159e-17		4325_A	11.0833	1.82455	1.66026e-07
1646_B	14.1328	-1.97893	4.29013e-06		5485_A	4.21536	-2.08168	0.000287515		3738_A	22.4097	3.13046	1.05908e-16		3716_A	14.2168	1.93147	2.16203e-07
1531_A	26.2406	-2.67377	4.48419e-06		5249_A	6.21969	-2.03919	0.000291483		1611_A	17.9079	3.17572	1.24416e-16		4300_A	8.73372	-2.67535	2.19983e-07
1550_A	12.4297	-2.50917	5.15837e-06		1488_A	21.1821	-2.30544	0.000377123		1604_A	33.7504	2.88407	1.90393e-16		2733_A	17.9972	2.29675	2.42323e-07
1676_B	3.99379	2.12739	5.60133e-06		1487_A	41.8119	-1.8504	0.000391298		2288_A	16.9216	3.24825	1.90393e-16		C15	10.8394	2.93485	2.60095e-07
17087_B	6.04747	-1.90702	8.0538e-06		17361_B	4.82507	1.94661	0.000501309		3782_A	18.4962	3.24958	1.90393e-16		4312_A	4.2897	1.94773	3.10013e-07
1530_A	37.1239	-2.68281	8.28662e-06		1484_A	27.5251	-1.84059	0.000549009		1549_A	13.7796	-4.12926	1.96522e-16		4123_A	5.92506	1.75745	3.5216e-07
17114_B	6.86444	-1.80394	1.10361e-05		4239_A	18.2997	-1.41318	0.000647622		3894_A	22.2859	3.1545	2.46205e-16		3662_A	5.16912	1.90508	3.58985e-07
4325_A	3.19486	1.94105	1.23378e-05		1538_A	5.42389	-1.59445	0.000647622		3654_A	16.5626	3.07074	2.89919e-16		2167_A	5.50011	-2.52757	3.58985e-07
17184_B	5.76039	-1.89785	1.29345e-05		5486_A	5.24399	-1.80769	0.000647622		1615_A	31.3766	2.96858	2.93041e-16		1372_A	72.2846	-2.57758	4.48956e-07
4412_A	4.38192	2.11676	1.33347e-05		4280_A	19.5046	-1.59671	0.000727372		A13	52.0007	3.3707	2.94069e-16		1948_A	6.94722	-2.70391	4.48956e-07
1807_B	11.7863	-1.83795	1.51883e-05		1489_A	29.7188	-1.61476	0.000988698		3762_A	18.3465	3.12537	2.98506e-16		1534_A	32.9216	-2.60947	4.49203e-07
17194_B	3.32105	-1.92299	1.56913e-05		5636_A	3.55336	-1.98988	0.00103315		4115_A	22.2985	3.2175	3.71097e-16		3672_A	16.5426	1.96053	4.49203e-07
1549_A	12.6828	-2.33466	1.67044e-05		5377_A	6.12898	-1.71666	0.00120612		3609_A	44.3077	3.41934	3.73106e-16		2281_A	14.1005	2.13277	4.53167e-07
1368_B	117.268	-2.03129	1.73991e-05		5938_A	3.31199	-1.84787	0.00147171		3785_A	20.9809	3.16216	3.73106e-16		A1r	12.5802	2.19253	4.67307e-07
17235_B	3.66736	-1.75969	1.79979e-05		5497_A	3.11369	-1.57389	0.00154641		3623_A	24.2376	2.90334	3.86928e-16		3979_A	5.63548	1.93704	4.67307e-07
1672_B	13.5618	-1.78434	1.82682e-05		1477_A	220.544	-1.72575	0.00158179		A1bh	23.9495	3.12458	3.86928e-16		3592_A	33.8073	1.76007	4.76855e-07
5248_A	3.08851	2.02346	1.84291e-05		5709_A	5.78903	-1.29594	0.00158537		3749_A	19.594	3.2337	4.40493e-16		3885_A	4.79719	1.85867	4.90387e-07
4625_A	3.50113	2.05029	1.84291e-05		1485_A	24.9467	-1.72018	0.00172036		2278_A	20.2118	3.24444	4.81843e-16		1539_A	13.1928	-2.48673	4.90986e-07
17711_B	5.93942	-1.88649	2.10713e-05		1676_B	3.3631	1.65307	0.0018858		3871_A	39.6268	3.08194	4.8933e-16		3703_A	27.3219	1.73885	5.14732e-07
5280_A	2.96778	1.9569	2.98994e-05		A13b	239.873	-1.77722	0.00227174		A1ab	18.0563	3.13516	5.50575e-16		3598_A	31.8898	1.70724	5.42816e-07
1690_B	13.4352	-1.81789	3.04552e-05		4195_A	26.1495	-1.53003	0.0026155		3720_A	22.1074	3.20128	5.81063e-16		3834_A	12.8927	2.05119	6.18954e-07
2148_A	5.57697	-2.17623	3.04573e-05		1478_A	157.502	-1.78545	0.00265283		3607_A	19.9303	2.98648	6.62347e-16		2145_A	5.9305	-2.42824	6.18954e-07
1460_B	18.9311	-1.89045	3.63737e-05		4248_A	47.5585	-1.62071	0.00265305		3697_A	33.3097	3.04164	8.16125e-16		5318_A	3.29207	1.91986	6.71515e-07
17488_B	3.14245	-1.7137	4.08862e-05		1530_A	5.88567	1.95728	0.00265305		3682_A	22.8827	2.98259	8.85381e-16		13766_A	29.5902	1.79162	7.09398e-07
1367_B	87.6364	-1.94802	4.2046e-05		3671_A	16.7568	-1.31635	0.00265305		3726_A	39.9336	3.20902	9.27214e-16		A1du	33.7827	1.78261	7.35262e-07
1551_A	13.0082	-2.21669	4.30609e-05		5420_A	6.71889	-1.52078	0.00265305		1946_A	17.5249	2.95689	9.27214e-16		3593_A	28.198	1.76931	7.35262e-07
17418_B	5.88254	2.05577	4.40732e-05		1480_A	98.5175	-1.64564	0.00309389		3627_A	49.0819	2.88463	9.66179e-16		3625_A	25.86	1.73334	7.35262e-07
17544_B	5.45129	-1.69214	4.40732e-05		1481_A	75.8901	-1.49202	0.00309389		A1do	29.5756	3.06691	9.66179e-16		3583_A	13.0514	2.01615	7.35262e-07
17379_B	3.08017	-1.77855	4.41416e-05		3943_A	11.7204	-1.08277	0.00429297		3735_A	32.6931	2.82399	1.02712e-15		3961_A	10.6229	1.55529	7.35262e-07
1473_B	3.56887	-1.78065	4.61609e-05		6131_A	3.01749	-1.40356	0.00429297		3781_A	33.0159	3.11247	1.10282e-15		5220_A	3.85697	2.26303	7.42274e-07
17249_B	4.67563	-1.76582	5.14163e-05		17401_B	2.77481	1.42695	0.00448758		A1d	22.2452	3.0414	1.19281e-15		1373_A	63.1175	-2.52787	7.49341e-07
17140_B	3.41337	-1.61214	5.4771e-05		4288_A	21.0648	-1.49209	0.00525372		A1cx	32.7514	3.04006	1.22553e-15		3606_A	33.3056	1.85011	7.49341e-07
2757_B	13.4313	-1.70442	5.48522e-05		1551_A	3.04501	1.67672	0.00525372		13766_A	33.2397	2.99631	1.4346e-15		1535_A	26.5154	-2.50893	7.49341e-07
17946_B	3.59802	-1.72869	6.1651e-05		2245_C	2.39716	1.65781	0.00525372		A1dy	20.5127	3.13334	1.44661e-15		3666_A	21.3486	2.11131	7.49341e-07
B1r	16.7488	-1.68155	6.48374e-05		17437_B	3.30154	1.62596	0.00535453		2576_A	16.5797	3.16765	1.45647e-15		3764_A	3.34823	1.84509	7.49341e-07
1370_B	112.739	-2.30243	6.64358e-05		4452_A	5.96405	-1.80345	0.00537297		3648_A	21.089	3.13911	1.53569e-15		3608_A	32.418	1.74807	7.49763e-07
2785_B	12.7904	-1.52145	6.64358e-05		3988_A	6.52115	-1.14937	0.00537297		1489_A	29.9439	3.47176	1.8116e-15		A1cn	15.5145	1.68379	7.80809e-07
1563_B	11.5108	-1.68101	6.64358e-05		1479_A	139.327	-1.61714	0.00562597		A1dn	38.3593	2.99637	1.81978e-15		3643_A	25.4166	1.63646	7.97212e-07
2118_B	3.82461	-1.70512	6.64358e-05		1982_A	4.9414	-1.73237	0.00665085		3592_A	39.4476	3.03249	1.90037e-15		3803_A	4.75429	1.75384	7.97212e-07
1500_B	22.3696	-1.69625	8.09429e-05		3823_A	50.7052	-1.22498	0.00707943		3924_A	32.6797	3.49257	1.90037e-15		A1g	23.6823	2.08314	7.98589e-07
2241_B	12.555	-1.71981	8.09429e-05		3760_A	7.43943	-1.03075	0.00765416		3581_A	20.6624	3.13344	1.90037e-15		2570_A	25.8382	1.77224	7.98589e-07
17171_B	18.3815	-1.6128	8.21956e-05		2080_A	2.56978	-1.54917	0.00882926		3772_A	41.5534	3.02525	2.18718e-15		5184_A	11.829	1.82136	7.98589e-07
B1o	241.343	-2.07678	8.52918e-05		3893_A	7.42552	1.19025	0.00953609		2152_A	25.5279	3.19342	2.2321e-15		3684_A	3.61433	1.80049	9.20896e-07
17361_B	6.36783	1.90187	8.52918e-05		4151_A	5.86023	-0.999163	0.0118777		1551_A	14.1239	-3.96383	2.26425e-15		3971_A	5.78396	1.66032	1.072e-06
18305_B	3.13458	-1.69649	8.52918e-05		1794_B	4.16448	-1.58363	0.0119261		A1cl	19.0591	2.84625	2.37005e-15		3708_A	33.5998	1.81176	1.109e-06
1643_B	20.9403	-1.62964	9.21304e-05		5422_A	3.51434	-1.3321	0.0119261		5184_A	14.8501	2.96493	2.51072e-15		3586_A	32.4648	1.80012	1.109e-06
17336_B	4.75204	-1.51968	9.28239e-05		1952_A	5.00474	-1.70892	0.014661		3601_A	27.8897	2.93775	2.57311e-15		3743_A	12.9771	1.68303	1.109e-06
17117_B	7.17174	-1.52786	0.000102334		4477_A	3.01109	-1.49877	0.0148125		1485_A	25.5307	3.62857	2.57569e-15		A1cu	31.1497	1.67627	1.10988e-06
17218_B	4.35474	-1.66029	0.000102334		4109_A	5.58212	-1.02543	0.0148125		3798_A	30.6762	2.88928	2.84855e-15		3749_A	13.5792	2.08134	1.11683e-06
17986_B	2.90632	-1.73518	0.000102334		4546_A	2.71314	-1.48385	0.0160853		A1y	17.7976	3.16243	2.9137e-15		A1ct	26.6042	1.70978	1.16546e-06
17099_B	15.35	-1.64402	0.000106717		1548_A	2.69926	1.48729	0.0167919		3600_A	30.6641	2.9637	3.2682e-15		4057_A	5.70251	-2.05797	1.16546e-06
17254_B	3.66223	-1.58737	0.000107696		3604_A	3.49445	-1.25773	0.01866		3598_A	34.9169	3.11519	3.27578e-15		3966_A	4.43379	1.83952	1.19309e-06
1506_B	8.81475	-1.74914	0.00011528		4197_A	5.12654	-0.991208	0.0191211		4033_A	6.06981	2.57631	4.24853e-15		3725_A	28.2615	1.63823	1.22528e-06
17421_B	3.32772	-1.6649	0.00011726		2340_A	3.71054	-1.61176	0.0200945		3610_A	51.3468	2.98533	4.5356e-15		2753_A	13.457	1.69525	1.22528e-06
17200_B	12.738	-1.7156	0.000129354		1710_B	3.85311	1.40052	0.0208258		3751_A	27.114	2.78117	4.74311e-15		3779_A	6.50183	1.87947	1.22528e-06
2376_B	23.2935	-1.59172	0.000133744		2339_A	3.80965	-1.58824	0.0210457		A1bc	20.4452	3.03009	4.75353e-15		4472_A	4.16141	-2.10601	1.22528e-06
4503_A	6.91479	1.69903	0.000133744		2780_A	4.90128	-1.5333	0.0217693		3602_A	35.3005	2.95018	4.95172e-15		A1ec	21.2654	1.60847	1.23125e-06
17445_B	4.49903	-1.45366	0.000139711		5211_A	8.61119	-1.62169	0.0226298		3645_A	32.7475	3.05772	5.27315e-15		3827_A	13.8708	1.953	1.23125e-06
1548_A	19.0983	-2.14195	0.000142413		1826_C	2.27014	-1.39626	0.0245776		3644_A	27.2923	2.86851	5.35347e-15		3829_A	3.92484	2.45102	1.27569e-06
1884_B	8.80332	-1.53584	0.000163075		4345_A	2.69843	-1.25373	0.0251038		3587_A	31.6079	2.91716	5.47907e-15		3782_A	10.7989	2.01493	1.43793e-06
1493_B	4.19636	-1.49598	0.000163937		3759_A	3.69323	-1.11861	0.0251038		A1cu	37.5326	2.96081	5.62352e-15		3651_A	33.8129	1.79333	1.57138e-06
1817_B	14.7224	-1.57601	0.000170274		3972_A	3.27834	-1.25108	0.0251038		3991_A	7.98886	2.75942	5.73018e-15		3754_A	31.6651	1.63152	1.57138e-06
1508_B	17.1336	-1.59153	0.000179073		4417_A	4.38544	-1.52166	0.027702		3739_A	49.4726	2.96942	5.75281e-15		A1df	30.1526	1.59168	1.57138e-06
2025_B	12.2247	-1.59401	0.000191061		4282_A	4.69059	-1.34254	0.027702		A1cr	43.2508	2.9467	6.15229e-15		3722_A	5.48954	1.776	1.57138e-06
17242_B	10.8619	-1.63102	0.000193414		4145_A	3.97421	-1.52613	0.0294562		3676_A	22.5815	3.11535	6.15229e-15		3982_A	5.00615	1.84413	1.60188e-06
D1	6.83863	-1.96268	0.00026695		5215_A	3.86605	1.07053	0.0294562		3779_A	7.81829	2.49657	6.15229e-15		3661_A	19.1501	1.73187	1.60278e-06
2482_B	13.9586	-1.62406	0.00026695		4400_A	2.89259	-1.42566	0.030253		A1ad	15.8526	3.08314	6.33159e-15		3588_A	26.6014	1.72	1.64058e-06
17118_B	4.82361	-1.46427	0.000267795		4324_A	4.66998	-1.19172	0.0315551		3717_A	44.3157	3.04746	6.45346e-15		4085_A	3.85595	2.29408	1.64058e-06
1559_B	20.4544	-1.57012	0.000277926		5931_A	2.45305	1.29542	0.0332271		A1bi	39.9134	2.89455	6.45346e-15		3709_A	13.3323	1.57686	1.65304e-06
1494_B	28.0444	-1.53857	0.000292305		4503_A	4.69971	-1.20335	0.0364827		3754_A	37.5968	3.02987	6.45346e-15		2144_A	4.82209	-2.26679	1.66369e-06
1670_B	19.6164	-1.59119	0.000292305		1983_A	4.01706	-1.46381	0.0374069		A1ec	25.4577	2.8859	6.51016e-15		3932_A	21.1644	1.62661	1.77681e-06
1374_B	5.00439	-1.3555	0.000292305		4542_A	3.65098	-1.4043	0.0384968		3681_A	7.90261	2.50458	6.60417e-15		3835_A	6.47218	1.64932	1.77681e-06
17255_B	4.2813	-1.46691	0.000292305		4455_A	3.38358	-1.18335	0.0384968		3625_A	32.6393	2.89683	6.95528e-15		A1cb	24.3539	1.62393	1.92608e-06
17154_B	12.0081	-1.50214	0.000312929		5182_A	3.03225	1.11932	0.0384968		3858_A	27.8488	2.87404	6.95528e-15		3840_A	23.1667	1.64699	1.92998e-06
2353_B	3.27471	-1.54679	0.00035624		2167_A	3.22821	-1.48023	0.0385378		3883_A	22.3607	2.82724	7.3669e-15		3804_A	20.5985	1.84291	1.92998e-06
1390_B	23.2215	-1.56349	0.000365514		3833_A	4.46836	-1.12664	0.039021		2107_A	29.6007	2.81738	7.55937e-15		4162_A	8.56028	1.89701	2.01078e-06
17317_B	3.96594	-1.54654	0.000365514		4384_A	2.34675	-1.32956	0.039021		A1cb	26.4061	2.88517	7.82213e-15		3616_A	36.7536	1.63874	2.0657e-06
1815_B	15.6632	-1.56253	0.000376827		2102_A	4.45769	-1.10056	0.039021		A1u	44.4773	2.88084	7.83934e-15		3726_A	35.1964	1.70984	2.25121e-06
A1bn	2.83602	-1.87338	0.000376827		4814_A	2.85351	-1.40536	0.039021		3576_A	34.9063	2.93516	7.83934e-15		3590_A	40.8862	1.6701	2.31091e-06
3893_A	2.9679	1.56532	0.000378807		5326_A	3.94418	-1.13736	0.039021		A1cn	17.3926	2.58857	8.2574e-15		A1co	24.082	1.76825	2.31091e-06
17084_B	28.2354	-1.54776	0.000383779		1955_A	3.8921	-1.18989	0.039021		A1a	20.5006	2.99652	8.74007e-15		4362_A	4.67821	-2.20356	2.31091e-06
1770_B	15.5072	-1.44921	0.000383779		5439_A	3.09179	-1.10442	0.040527		1612_A	36.5693	2.89241	9.21928e-15		5946_A	4.47499	-2.23712	2.31278e-06
B1p	396.779	-1.92871	0.000385708		20329_B	3.64027	1.27069	0.0413337		3804_A	23.9375	2.82738	9.21928e-15		3627_A	44.8156	1.64591	2.39732e-06
17253_B	5.81029	-1.55747	0.00038828		2079_A	2.5576	1.25292	0.0413337		1608_A	29.4077	2.91606	9.22407e-15		3622_A	23.2548	1.73625	2.47591e-06
17111_B	16.3178	-1.53943	0.000392621		1482_A	96.0606	-1.04304	0.0420744		A1dz	21.6869	3.08868	9.36593e-15		3674_A	30.052	1.67352	2.49384e-06
17085_B	28.7555	-1.57358	0.000401394		4237_A	3.84096	-1.35814	0.044584		1553_A	11.2199	-3.81288	9.54624e-15		4179_A	5.89429	1.64068	2.52272e-06
1768_B	28.1762	-1.54984	0.000419408		4472_A	2.87934	-1.30112	0.0449598		2279_A	49.2659	3.05023	1.03582e-14		3868_A	4.75113	1.82377	2.52272e-06
1790_B	15.3414	-1.48509	0.000419408		17217_B	2.21997	-1.22025	0.0453179		3663_A	34.1861	2.91343	1.03582e-14		A1dn	35.1185	1.61129	2.61955e-06
17120_B	15.1921	-1.54156	0.000419408		A4m	700.473	-1.25867	0.0460889		3674_A	34.3941	2.88649	1.03582e-14		3802_A	23.0593	1.74503	2.62607e-06
2352_B	32.2968	-1.56098	0.000443809		A1do	34.5271	-0.81067	0.0460889		3819_A	20.0215	3.0522	1.04254e-14		3739_A	40.7845	1.78152	2.67747e-06
1554_A	6.4232	-1.80196	0.000443809		1534_A	15.296	-1.20224	0.0464379		3719_A	25.7608	2.73991	1.1316e-14		A1u	37.431	1.7132	2.67747e-06
17100_B	24.203	-1.51395	0.000447492		17306_B	2.29652	-1.20242	0.0475206		4183_A	19.4498	3.02913	1.23502e-14		2557_A	5.77362	-2.15589	2.67747e-06
4267_A	6.33644	1.86311	0.000451227		4771_A	3.50733	-1.42923	0.0476706		2281_A	21.4543	3.15277	1.27453e-14		3790_A	5.16543	1.74848	2.67747e-06
17095_B	10.4017	-1.51708	0.000455525		2153_A	9.51079	-1.31471	0.0480102		3715_A	50.2175	3.10707	1.29483e-14		3905_A	4.39488	1.75795	2.67747e-06
2404_B	11.9665	-1.61467	0.000466003		4612_A	2.52908	-1.22311	0.0480102		3608_A	34.0323	2.76592	1.29483e-14		A13	33.2131	1.72151	2.6777e-06
1536_A	16.5286	1.80924	0.000476818		6035_A	4.21827	-1.33497	0.0480102		2283_A	33.5108	2.97013	1.29483e-14		4503_A	6.95955	-1.98442	2.70702e-06
1445_B	14.8266	-1.44744	0.000476818		A4	1294.45	-1.1661	0.0488519		A1h	39.9487	2.88682	1.31539e-14		3628_A	6.41431	1.66173	2.76127e-06
17208_B	3.80355	-1.47623	0.000476818		1878_A	3.50313	1.30236	0.0492205		3840_A	26.4149	2.81397	1.32078e-14		2181_A	5.5871	-2.30472	2.81719e-06
1388_B	14.4673	-1.67354	0.000496985		17209_B	2.25475	-1.18073	0.0492205		3667_A	44.309	2.83089	1.32755e-14		3853_A	5.61588	1.61646	3.0137e-06
17135_B	3.28299	-1.50755	0.000500189		4092_A	2.09531	-1.08826	0.0492205		3708_A	37.6176	2.87785	1.44527e-14		3686_A	42.3963	1.75722	3.03295e-06
1457_B	24.3675	-1.55661	0.000513042							A1bk	20.197	3.04252	1.47373e-14		3765_A	4.50854	1.65983	3.0945e-06
17269_B	3.97186	-1.44679	0.000513042							3710_A	60.5156	2.96119	1.51451e-14		4354_A	4.60246	-2.03032	3.17364e-06
1462_B	3.17468	-1.49594	0.000513042							3703_A	33.2512	2.86283	1.57258e-14		4494_A	5.21405	-2.21588	3.31249e-06
2059_B	10.8532	-1.48845	0.000536477							3642_A	19.2213	3.03734	1.57258e-14		A1cr	34.74	1.55601	3.31605e-06
17497_B	2.76745	-1.4299	0.000536477							2098_A	32.6364	3.03437	1.64465e-14		3807_A	17.9722	1.56272	3.31605e-06
17911_B	2.80671	-1.50539	0.000536686							1486_A	56.9446	3.20875	1.66656e-14		3967_A	3.92335	1.69362	3.31605e-06
2389_B	9.38001	-1.48458	0.000536832							4087_A	8.5763	2.33795	1.72176e-14		A1bm	227.624	1.89741	3.32639e-06
1673_B	25.0547	-1.52539	0.000558946							3634_A	33.7824	3.01209	1.81874e-14		3936_A	7.28098	1.63902	3.32639e-06
17122_B	29.6406	-1.45585	0.000568826							4042_A	23.4041	3.06282	1.90358e-14		3654_A	11.4024	1.7317	3.33667e-06
1789_B	28.9862	-1.47889	0.000568826							3640_A	27.2145	2.90604	1.97929e-14		4042_A	17.0356	1.70895	3.36243e-06
2671_B	19.6539	-1.57523	0.000568826							3584_A	29.2104	2.64824	2.05957e-14		3600_A	27.5167	1.61987	3.37223e-06
2128_B	15.1942	-1.41986	0.000568826							A1cp	23.9825	3.08431	2.14456e-14		3695_A	4.52624	1.58805	3.37223e-06
17227_B	11.7964	-1.53555	0.000568826							1484_A	28.9007	3.50047	2.27464e-14		3679_A	46.7805	1.53759	3.39927e-06
2220_B	11.0219	-1.57028	0.000568826							4179_A	9.61127	2.48401	2.31191e-14		2279_A	43.7747	1.72125	3.39927e-06
2369_B	21.7638	-1.50014	0.000594541							3580_A	30.0414	2.8683	2.36555e-14		4441_A	8.11574	-2.12035	3.39927e-06
2295_B	22.3087	-1.48655	0.00064643							1614_A	36.1822	2.81907	2.39904e-14		7052_A	4.50195	2.4848	3.415e-06
17233_B	4.50095	-1.38566	0.00064643							3943_A	11.0481	2.54848	2.65107e-14		3821_A	41.2052	1.62885	3.47507e-06
17247_B	3.94173	-1.3289	0.000662708							3802_A	26.2114	2.90895	2.72931e-14		3634_A	26.0371	1.69671	3.47507e-06
1891_B	16.4941	-1.39808	0.000678714							1597_A	40.0637	2.89906	3.11617e-14		3618_A	46.4946	1.57414	3.48419e-06
1396_B	10.8983	-1.44228	0.000678714							3686_A	53.4248	3.0353	3.58719e-14		3580_A	25.0914	1.49463	3.60708e-06
1647_B	26.7357	-1.49888	0.000696853							A1ej	35.5883	2.97231	3.66427e-14		7715_A	3.28435	-2.01774	3.60708e-06
A1cc	2.2097	1.41953	0.000699859							2179_A	36.3972	2.76741	3.94314e-14		2290_A	40.83	1.69119	3.6287e-06
2405_B	30.1469	-1.55703	0.000706371							1482_A	85.8382	3.70065	4.16249e-14		4180_A	4.72822	1.77123	3.84883e-06
1792_B	24.6057	-1.47008	0.000706371							A1bv	32.3537	2.87516	4.89381e-14		3772_A	33.7562	1.72326	4.00302e-06
17108_B	16.5146	-1.47321	0.000706371							3763_A	14.7427	2.66086	5.46749e-14		5294_A	5.07663	1.65673	4.00302e-06
17116_B	13.776	-1.45911	0.000706371							1550_A	14.0396	-3.73006	5.53082e-14		4805_A	4.56401	-2.06091	4.33939e-06
17401_B	3.4444	1.5333	0.000710626							A1.2	21.5336	2.76096	5.82903e-14		1972_A	9.73278	-2.16156	4.46967e-06
17103_B	17.918	-1.46334	0.000735019							3649_A	48.3213	2.91895	5.88529e-14		4253_A	5.32407	1.75506	4.47403e-06
2759_B	27.8466	-1.53996	0.000737551							2154_A	30.7898	2.80964	5.88529e-14		4692_A	4.42713	-2.11271	4.50553e-06
2159_B	3.26425	-1.40911	0.000741297							4123_A	8.74222	2.45936	5.88529e-14		1836_A	4.38385	-2.18024	4.53164e-06
1384_B	24.425	-1.46556	0.000785383							3590_A	48.7323	2.82668	6.03006e-14		4412_A	4.68855	-2.15712	4.67107e-06
17156_B	3.75356	-1.37802	0.000821029							3622_A	28.578	2.89481	6.03006e-14		3798_A	28.8016	1.64786	4.68424e-06
1369_B	80.3729	-1.89933	0.000860246							3660_A	35.5543	2.82365	6.71028e-14		4083_A	4.39735	1.70739	4.68424e-06
17330_B	3.21619	-1.41658	0.000865954							3628_A	10.3938	2.49575	6.77183e-14		3766_A	25.0034	1.52816	4.81426e-06
1652_B	24.433	-1.46284	0.000871346							3666_A	20.2485	2.93217	7.01129e-14		3655_A	17.1777	1.79055	4.89709e-06
17089_B	10.1674	-1.37315	0.000890529							3679_A	57.1289	2.87946	7.10137e-14		3676_A	16.5826	1.72549	4.96672e-06
1377_B	27.8625	-1.50569	0.00090305							A1co	30.6349	2.92681	7.42266e-14		3696_A	32.5725	1.59889	5.11442e-06
4341_A	9.70197	1.55903	0.000913108							2178_A	44.2855	2.96695	8.19152e-14		3587_A	26.5349	1.63943	5.16434e-06
17333_B	6.40053	-1.25058	0.000919161							3776_A	20.0531	2.69549	8.22798e-14		2202_A	16.2387	1.87312	5.16434e-06
1534_A	34.0812	1.81507	0.000919843							A1dl	36.5307	2.87855	8.4216e-14		4495_A	3.32925	-2.02972	5.20754e-06
1665_B	24.0205	-1.4336	0.000933873							A1du	39.5633	2.95161	8.84649e-14		3859_A	27.6933	1.6352	5.2833e-06
1706_B	20.9838	-1.39052	0.000946173							A1k	26.9277	2.76018	9.40135e-14		3710_A	52.8772	1.58852	5.34897e-06
2791_B	13.8233	-1.49871	0.000971378							3688_A	19.2453	2.95992	9.40135e-14		3763_A	13.2394	1.55777	5.34897e-06
17224_B	15.0496	-1.38969	0.000979196							3728_A	20.5749	2.90384	9.40135e-14		4632_A	4.54193	-2.01781	5.34897e-06
17275_B	8.92001	-1.37244	0.00100236							3971_A	8.16121	2.40856	9.40135e-14		3741_A	4.53386	1.6753	5.34897e-06
1490_B	34.3499	-1.39708	0.0010087							3606_A	39.0586	2.92938	1.01084e-13		A1az	18.2066	1.68666	5.41193e-06
1776_B	33.1789	-1.52629	0.0010087							3725_A	34.0502	2.8331	1.01084e-13		3788_A	3.93687	1.62598	5.41193e-06
17109_B	25.7089	-1.47933	0.0010087							3778_A	8.23301	2.49827	1.02773e-13		3619_A	3.03178	1.77432	5.41193e-06
3961_A	3.78073	1.43192	0.0010087							3731_A	16.1253	2.78753	1.04425e-13		1615_A	28.1706	1.5284	5.50906e-06
2784_B	13.1883	-1.47404	0.00102187							3852_A	7.9222	2.5168	1.04425e-13		3579_A	35.709	1.67044	5.52362e-06
1499_B	31.7184	-1.4817	0.00105546							3811_A	20.738	2.9161	1.04599e-13		3601_A	23.3973	1.54175	5.52362e-06
17332_B	3.27329	-1.35118	0.00105546							A1dt	38.9929	2.791	1.09007e-13		A1cj	31.6343	1.68615	5.78784e-06
17113_B	22.5509	-1.44682	0.00105981							2570_A	26.1144	2.78938	1.09007e-13		4127_A	5.10529	1.6396	5.94692e-06
1455_B	22.1933	-1.38014	0.00108683							3651_A	39.1545	2.93192	1.24956e-13		2142_A	13.5357	-2.16197	5.97634e-06
17162_B	3.39879	-1.33328	0.00108683							4134_A	8.29883	2.32106	1.25395e-13		4276_A	12.5704	-2.15972	6.03933e-06
17341_B	3.21737	-1.39272	0.00108683							3766_A	34.299	2.84461	1.26182e-13		3904_A	6.14725	1.66639	6.03933e-06
1394_B	27.534	-1.44719	0.0011042							3650_A	31.3757	2.81092	1.27113e-13		4417_A	5.44227	-1.97688	6.14273e-06
1808_B	28.4034	-1.4088	0.00110817							3732_A	18.4046	2.77788	1.41245e-13		3617_A	37.0702	1.61815	6.3072e-06
1767_B	26.7482	-1.45183	0.00110817							3932_A	24.9896	2.88896	1.44623e-13		A1q	27.6392	1.80675	6.32029e-06
17105_B	15.4328	-1.3666	0.00117902							3614_A	15.7873	2.78809	1.60541e-13		3762_A	11.5564	1.86077	6.39668e-06
B1e	23.4322	-1.44599	0.0011987							2574_A	17.5857	2.83679	1.69428e-13		2180_A	5.91969	1.6241	6.68409e-06
2227_B	26.8437	-1.34058	0.00121753							2733_A	19.5363	2.89143	1.79606e-13		3747_A	17.1029	1.67214	6.83584e-06
1535_A	27.5993	1.72203	0.00121753							3736_A	14.6907	2.62221	1.79606e-13		3935_A	6.96815	1.48505	7.25189e-06
1996_B	22.2455	-1.35387	0.00121753							1417_A	53.2812	2.7391	1.80193e-13		1350_A	27.2231	1.5014	7.35164e-06
1539_A	13.9673	1.60079	0.00121753							3918_A	24.9101	2.60134	1.80742e-13		3697_A	26.2141	1.53441	7.65558e-06
17287_B	4.19441	-1.37809	0.00121922							4305_A	7.89973	2.52206	2.03665e-13		4570_A	9.40008	-2.10711	7.78226e-06
1811_B	25.6071	-1.46654	0.00127346							3867_A	8.9615	2.51071	2.0543e-13		3796_A	5.69472	1.64027	7.78226e-06
1504_B	26.0293	-1.41054	0.00130377							3936_A	11.468	2.5139	2.05668e-13		2339_A	4.9196	-2.12035	7.78226e-06
2346_B	15.2057	-1.35031	0.00143369							3821_A	45.3383	2.80175	2.14696e-13		3909_A	3.84453	1.66948	8.11292e-06
1448_B	10.7259	-1.40309	0.00143579							A1q	30.2518	2.80711	2.41077e-13		4329_A	3.81935	1.77705	8.71711e-06
1470_B	23.1693	-1.36923	0.001463							1488_A	23.4667	3.77099	2.47555e-13		5280_A	9.19095	1.57118	8.71711e-06
17290_B	3.27721	-1.38372	0.00153339							A1dv	31.2108	2.87874	2.48732e-13		3923_A	4.10513	1.56989	8.95288e-06
2297_B	27.9908	-1.40001	0.00154608							3618_A	56.7519	2.92915	2.66362e-13		A1bf	30.5585	1.5171	9.12166e-06
1366_B	100.681	-1.49452	0.00156519							A1by	36.2639	2.80873	2.9964e-13		A1i	16.0403	1.67212	9.25055e-06
2792_B	26.1813	-1.38734	0.00156519							4169_A	7.93823	2.50689	2.9964e-13		4094_A	9.37938	1.41694	9.27129e-06
2373_B	25.3568	-1.46044	0.00163539							2290_A	47.9218	2.87673	3.15832e-13		4345_A	3.81807	-1.95204	9.27169e-06
1678_B	34.7163	-1.43898	0.00165118							4139_A	21.7941	2.91169	3.21631e-13		A4m	1673.3	-2.14354	9.3043e-06
1683_B	4.79511	-1.32114	0.00165118							3721_A	21.2703	2.88035	3.36999e-13		3736_A	12.1373	1.7183	9.3125e-06
17236_B	4.44006	-1.36117	0.00165118							3603_A	17.4994	2.77612	3.36999e-13		3585_A	3.5122	1.89816	9.94604e-06
B1	10845.8	-1.63469	0.00170529							4154_A	14.9788	2.83002	3.36999e-13		A1dt	33.1132	1.62799	9.98748e-06
1372_A	74.4803	1.79247	0.00170657							A1bm	392.349	3.29078	3.42637e-13		3699_A	6.62329	1.64197	1.00181e-05
17214_B	3.0046	-1.2632	0.00170657							3586_A	35.7002	2.8805	3.4292e-13		3663_A	30.9468	1.58679	1.00821e-05
6006_A	3.0607	1.38639	0.00179363							3579_A	41.4506	2.82707	3.55655e-13		3870_A	4.23566	1.50632	1.00821e-05
1999_B	34.8258	-1.38622	0.00179467							2284_A	13.3412	2.80976	3.72084e-13		3631_A	39.9434	1.59377	1.01455e-05
17408_B	4.03563	-1.30298	0.00179467							A1am	19.4122	2.82313	3.85532e-13		A1h	40.8005	1.44293	1.02193e-05
17382_B	3.67869	-1.26139	0.00179467							1350_A	33.6046	2.78229	3.99127e-13		4506_A	4.05346	-1.88766	1.02937e-05
1633_B	34.4971	-1.35395	0.0017969							4195_A	26.4442	3.14808	4.06547e-13		4247_A	3.37712	2.17481	1.04079e-05
A1c	10.9278	1.55517	0.0017969							3597_A	7.03101	2.48323	4.06547e-13		3715_A	40.7687	1.53964	1.04366e-05
1713_B	23.0026	-1.30029	0.0017969							A1dk	42.4832	2.76842	4.42806e-13		A1bv	27.635	1.84368	1.06828e-05
2406_B	23.8696	-1.33797	0.0017969							5709_A	5.74736	2.54146	4.42806e-13		3610_A	42.9963	1.58617	1.07282e-05
2358_B	12.6188	-1.31193	0.0017969							A1c	22.1864	2.75122	4.53884e-13		3753_A	14.3504	1.5074	1.07434e-05
17259_B	4.74186	-1.23059	0.0017969							3709_A	13.8208	2.51475	4.53964e-13		2154_A	26.8747	1.47822	1.09367e-05
2057_B	2.79671	-1.39379	0.00183989							A1df	35.8788	2.91528	4.69028e-13		3922_A	4.6682	1.65466	1.12968e-05
1882_B	26.4746	-1.35298	0.00185538							3989_A	7.31883	2.69974	4.7488e-13		A1z	21.9016	1.63322	1.1446e-05
17112_B	8.40423	-1.36862	0.00186906							A1cm	5.98062	2.45339	4.7488e-13		1417_A	46.7672	1.54354	1.15491e-05
17584_B	3.59827	-1.31471	0.00187697							5296_A	7.07883	2.45895	4.88081e-13		3789_A	38.6001	1.57673	1.15491e-05
17355_B	4.59173	-1.33321	0.00188257							3588_A	32.381	2.72991	5.27916e-13		3933_A	13.809	1.541	1.15491e-05
17225_B	4.01612	-1.27241	0.0019231							3916_A	8.74613	2.42021	5.28413e-13		5178_A	11.7044	1.54608	1.15491e-05
1664_B	22.9842	-1.35194	0.00194413							3807_A	22.5761	2.60878	5.71963e-13		A1by	29.5428	1.6132	1.16916e-05
B1l	12.1491	-1.36848	0.00194413							3638_A	32.054	2.851	6.00939e-13		5284_A	3.88916	2.2118	1.16916e-05
1538_A	14.0966	1.57208	0.00194937							4248_A	48.0703	3.55541	6.01199e-13		3641_A	8.27554	-1.97191	1.17562e-05
17153_B	27.7219	-1.39091	0.00204442							2153_A	8.45284	3.16607	6.0915e-13		4531_A	4.12572	-1.92907	1.17988e-05
17182_B	28.752	-1.34728	0.0020939							3670_A	7.20925	2.31012	6.17809e-13		A4	3260.4	-2.02235	1.22662e-05
1398_B	17.7152	-1.39883	0.0020939							4288_A	21.2299	3.06702	6.22573e-13		D1	8.97799	2.45433	1.27179e-05
1373_A	65.7355	1.75224	0.00209835							3643_A	28.1949	2.63855	6.36348e-13		2081_A	4.30604	-1.80915	1.27179e-05
B5	24.9238	-1.31345	0.00215077							3748_A	28.5992	2.79878	6.40317e-13		A1ej	29.6366	1.57146	1.27404e-05
17088_B	22.9881	-1.36397	0.00215077							4095_A	9.39329	2.42568	6.50113e-13		4095_A	6.77103	1.49839	1.27404e-05
A1y	7.171	1.67748	0.00215077							3636_A	40.2431	2.7178	6.99335e-13		4542_A	4.90309	-2.0311	1.27404e-05
23824_B	13.1928	-1.4225	0.0021524							13768_A	7.27958	2.35597	7.26118e-13		3883_A	18.0278	1.47848	1.29157e-05
1896_B	28.9992	-1.31089	0.00230068							3857_A	20.551	2.72935	7.40325e-13		4092_A	3.07954	-1.89438	1.31248e-05
1541_A	14.9259	1.42295	0.0023839							4090_A	8.41141	2.34808	7.40325e-13		1880_A	29.2104	1.49457	1.3347e-05
17520_B	3.09762	-1.3641	0.00240203							3753_A	17.394	2.64249	7.98716e-13		2141_A	12.6077	-2.00933	1.33976e-05
2344_B	15.2115	-1.33595	0.00251675							3616_A	41.3017	2.71489	8.03157e-13		3650_A	27.5113	1.56889	1.35481e-05
1835_A	4.43684	1.54079	0.00251938							3775_A	9.95579	2.43133	9.90773e-13		4508_A	3.09405	-1.89987	1.42616e-05
1503_B	25.039	-1.32041	0.00256386							3937_A	10.6638	2.28113	1.06253e-12		2574_A	17.2363	1.87653	1.44228e-05
17165_B	4.5331	-1.27409	0.00256877							A1az	24.5437	2.63413	1.07318e-12		3629_A	35.5015	1.55367	1.46165e-05
2453_B	11.7973	-1.35467	0.002685							3671_A	16.425	2.8201	1.13023e-12		A1.2	17.8252	1.55952	1.49174e-05
1365_B	168.485	-1.83324	0.00272759							3661_A	25.0202	2.74806	1.22734e-12		4483_A	4.55987	-1.92684	1.49188e-05
1816_B	36.9306	-1.44445	0.00273774							3730_A	7.75818	2.34425	1.69437e-12		1971_A	16.8812	-1.94718	1.50702e-05
B1m	30.4243	-1.33032	0.00273774							A1p	20.4508	2.84895	1.80384e-12		4390_A	5.1182	-1.93438	1.50702e-05
2288_A	5.90211	1.54063	0.00273774							3617_A	42.1227	2.72763	1.82515e-12		3813_A	12.6937	1.72797	1.574e-05
1502_B	16.1731	-1.31953	0.00273774							3841_A	5.86591	2.48349	1.82515e-12		2076_A	4.38945	-1.81539	1.58809e-05
1555_B	11.6884	-1.29025	0.00276029							1951_A	15.8627	2.72423	1.92758e-12		4169_A	5.86358	1.60063	1.59631e-05
17437_B	4.56655	1.31737	0.00276029							3629_A	39.6291	2.70675	1.9386e-12		3735_A	24.1816	1.53146	1.69971e-05
1810_B	26.0942	-1.33874	0.00278778							3789_A	44.831	2.77173	1.96026e-12		3898_A	6.56525	1.41627	1.69971e-05
1552_A	16.9997	-1.40339	0.00279998							3593_A	32.76	2.68858	2.0865e-12		4067_A	4.04332	1.61626	1.69971e-05
2237_B	11.3988	-1.326	0.00280207							2530_A	23.3059	2.8414	2.33216e-12		3871_A	33.5468	1.55194	1.72163e-05
1451_B	22.1271	-1.34184	0.00283799							4081_A	20.3316	2.76316	2.64855e-12		1614_A	30.7796	1.48629	1.72163e-05
1892_B	16.0006	-1.31399	0.00295265							5328_A	8.03449	2.4334	2.75301e-12		3914_A	7.06601	1.47419	1.72163e-05
C1a	2.46529	-1.64797	0.00295265							3631_A	47.143	2.81507	2.87584e-12		3599_A	7.3066	1.41073	1.72163e-05
1632_B	26.7212	-1.27245	0.0030157							A1ct	31.4533	2.76858	2.95504e-12		3862_A	4.81953	1.64487	1.72163e-05
B1n	38.5372	-1.36754	0.00302962							4280_A	20.1949	2.99852	2.98812e-12		5398_A	4.87959	1.46594	1.72163e-05
2050_B	21.0885	-1.33295	0.00304954							3816_A	19.1763	2.77603	3.2731e-12		4001_A	4.12172	1.43962	1.72163e-05
2382_B	35.2616	-1.30118	0.00305126							3929_A	20.2525	2.71242	3.50646e-12		4215_A	3.74637	1.63237	1.72163e-05
7715_A	3.42487	1.24885	0.00313086							3859_A	33.6186	2.62827	3.78818e-12		1970_A	4.88445	-2.21393	1.72277e-05
1648_B	27.99	-1.30539	0.00318984							3935_A	7.93183	2.45462	4.00015e-12		A1dv	24.7618	1.52544	1.72566e-05
4602_A	3.74453	1.43642	0.00320453							3881_A	21.1634	2.49312	4.27356e-12		3800_A	5.22683	1.61032	1.78446e-05
B1g	114.933	-1.24655	0.00327694							3927_A	5.74949	2.33853	4.41926e-12		3605_A	5.80888	1.52923	1.79701e-05
2294_B	24.6773	-1.26002	0.00330039							3862_A	6.43438	2.32792	4.58175e-12		4428_A	5.07021	-1.90243	1.89154e-05
17681_B	3.91131	-1.16743	0.00340524							3615_A	9.12373	2.48735	4.66455e-12		4525_A	4.65567	-1.87775	1.89154e-05
1774_B	21.2281	-1.30689	0.00350281							A1ax	18.997	2.77376	4.77716e-12		4625_A	3.80906	-1.93477	2.00388e-05
1995_B	17.3103	-1.2883	0.0035876							3756_A	11.6177	2.38846	5.40814e-12		4198_A	4.00019	1.57377	2.02358e-05
17460_B	3.20097	-1.17001	0.0036021							3915_A	19.8775	2.72097	5.51422e-12		4016_A	4.15736	1.52582	2.03885e-05
17308_B	8.68622	-1.31941	0.00369753							3988_A	6.28703	2.40945	6.7466e-12		5201_A	4.00364	2.09687	2.05815e-05
1400_B	26.0705	-1.2605	0.0037817							4021_A	18.035	2.65548	7.47755e-12		4335_A	3.8011	-1.79681	2.07741e-05
1682_B	28.8142	-1.27049	0.00379333							2753_A	20.756	2.80152	7.5246e-12		4373_A	4.40342	-1.93337	2.07856e-05
1772_B	13.0102	-1.23556	0.00385352							3696_A	40.9529	2.63285	7.57258e-12		3918_A	22.065	1.578	2.08413e-05
17203_B	3.4367	-1.19959	0.00385352							A1bf	36.931	2.6667	8.87757e-12		3667_A	35.3533	1.54078	2.09636e-05
1887_B	13.0096	-1.35463	0.00416531							3823_A	49.1333	2.94984	9.53179e-12		2566_A	5.08236	-1.76812	2.13675e-05
1561_B	13.7271	-1.36378	0.00419571							3914_A	9.65192	2.31725	1.06951e-11		1604_A	29.8661	1.59275	2.15029e-05
3655_A	5.62403	1.38327	0.00426369							3853_A	8.02594	2.37049	1.06951e-11		1536_A	16.7883	-2.18114	2.18616e-05
4351_A	2.6406	1.22593	0.00426369							A1ee	22.2019	2.49703	1.14173e-11		13768_A	5.40865	1.45114	2.18762e-05
2378_B	14.0591	-1.27605	0.0045026							4163_A	7.32227	2.2061	1.15644e-11		4272_A	4.47821	1.38623	2.27536e-05
2017_B	16.2921	-1.25992	0.00450467							3904_A	9.72178	2.33798	1.25866e-11		4493_A	6.61186	-1.94677	2.27646e-05
23886_B	11.3864	-1.27518	0.00450848							3743_A	10.1253	2.36284	1.33164e-11		3649_A	41.1637	1.57902	2.31927e-05
2341_A	7.47635	1.59171	0.00452609							3897_A	4.58552	2.35589	1.33906e-11		1983_A	4.29389	-2.04405	2.41623e-05
1533_A	34.3923	-1.244	0.0047092							3687_A	7.65543	2.09895	1.34985e-11		3602_A	30.6661	1.52029	2.41988e-05
1452_B	29.1136	-1.29355	0.0047092							4177_A	5.58413	2.27164	1.47991e-11		3778_A	5.05726	1.50008	2.44382e-05
2061_B	27.8783	-1.29855	0.00471607							3578_A	6.97904	2.30805	1.48106e-11		A1k	25.7799	1.4165	2.49048e-05
2755_B	12.391	-1.26533	0.004907							3707_A	24.1766	2.72324	1.76457e-11		3612_A	6.06635	-1.89638	2.49048e-05
17121_B	22.3162	-1.27134	0.00494127							2106_A	19.168	2.62668	1.82101e-11		4339_A	5.40679	-1.93205	2.49048e-05
1788_B	11.757	-1.23701	0.00494127							3750_A	9.21004	2.27193	1.99372e-11		3758_A	4.46595	1.51591	2.49048e-05
2359_B	29.2305	-1.30678	0.00502861							4018_A	9.11891	2.20437	2.01681e-11		4605_A	3.83478	-1.83348	2.49048e-05
1630_B	20.26	-1.19018	0.00502861							3594_A	7.02042	2.3089	2.01846e-11		3701_A	3.07286	1.61482	2.49525e-05
1883_B	24.3137	-1.19376	0.00528558							3800_A	6.80184	2.24382	2.0259e-11		4391_A	5.27443	-1.788	2.5543e-05
2449_B	15.4623	-1.21059	0.00530252							4218_A	6.55403	2.0844	2.46187e-11		4201_A	4.85868	-1.73814	2.58081e-05
3738_A	8.8296	1.58742	0.00536356							4000_A	7.74205	2.19001	2.7649e-11		4560_A	3.79432	-1.83905	2.66519e-05
2348_B	23.2863	-1.23759	0.00536356							2202_A	19.9299	2.55903	2.89275e-11		2140_A	11.2058	-1.84294	2.69893e-05
1635_B	13.0832	-1.27285	0.00536356							4083_A	6.29572	2.3668	2.89275e-11		5309_A	5.01526	1.62456	2.71982e-05
1710_B	6.37763	1.27968	0.00536356							3951_A	5.8946	2.06847	2.91586e-11		3584_A	24.9147	1.45075	2.75385e-05
1888_B	12.9217	-1.22337	0.00545762							4067_A	5.0444	2.3655	3.12985e-11		3776_A	14.2734	1.68155	2.78743e-05
1395_B	43.9046	-1.28508	0.00547066							3689_A	5.87734	2.34162	3.14149e-11		3711_A	13.4612	1.7552	2.78743e-05
2450_B	22.8451	-1.25418	0.00550701							3620_A	6.99979	2.21437	3.29986e-11		A4d	8.46258	-1.92506	2.78743e-05
2446_B	19.9014	-1.23344	0.00570141							1481_A	76.449	3.14222	3.47122e-11		3665_A	6.54348	1.49494	2.79078e-05
2233_B	26.8974	-1.23627	0.00587008							3905_A	5.83796	2.27125	3.64597e-11		3717_A	40.5206	1.55301	2.79513e-05
17180_B	15.0434	-1.28931	0.00587347							3760_A	7.14956	2.19991	3.92056e-11		2780_A	5.54374	-1.82334	2.82108e-05
2222_B	25.835	-1.22237	0.00592656							1993_A	6.46826	2.22049	4.80392e-11		3997_A	9.56022	-1.89348	2.86417e-05
1932_B	12.0449	-1.20779	0.00611415							4162_A	8.27211	2.15957	4.93977e-11		4440_A	4.16337	-1.86233	2.87059e-05
3745_A	9.57071	1.57036	0.00616703							3967_A	6.12656	2.33978	5.40229e-11		2178_A	37.0385	1.55895	2.89118e-05
2372_B	13.9308	-1.25235	0.00644952							4122_A	6.76879	2.14856	5.44062e-11		3816_A	15.1148	1.72015	2.89118e-05
1809_B	30.0371	-1.19888	0.00695291							4146_A	5.45887	2.2614	5.48203e-11		2556_A	4.61218	-1.92316	2.89402e-05
1471_B	27.5613	-1.15749	0.00695291							3716_A	20.1015	2.57086	5.76894e-11		3645_A	28.5408	1.37695	2.90117e-05
1669_B	23.1436	-1.2356	0.00696412							2148_A	6.2952	-3.06535	5.86109e-11		4341_A	9.8162	-1.88071	2.96324e-05
17125_B	28.4879	-1.25745	0.00704761							4264_A	6.56254	2.18934	6.17615e-11		4430_A	4.68583	-1.68882	2.99107e-05
1565_B	38.9286	-1.22011	0.00717871							1554_A	6.94672	-3.05814	6.74003e-11		3660_A	32.6871	1.53301	3.06433e-05
1787_B	19.774	-1.23547	0.00717871							A1aw	23.6218	2.53683	7.25729e-11		3578_A	6.38464	1.47955	3.12629e-05
4300_A	9.65192	1.3815	0.00717871							5420_A	7.05774	2.68692	7.60738e-11		2530_A	17.131	1.8067	3.18643e-05
17138_B	12.0056	-1.19064	0.00758064							1480_A	100.283	3.57731	7.80143e-11		3881_A	17.9967	1.4876	3.21963e-05
17597_B	2.68974	-1.10879	0.00758064							3624_A	8.39234	2.21495	8.03678e-11		4413_A	8.13501	-1.83923	3.2355e-05
2152_A	9.31065	1.48514	0.0078928							2096_A	39.5298	2.57493	8.83804e-11		4782_A	4.89465	-1.93431	3.23875e-05
2235_B	16.1401	-1.26067	0.00800953							A1g	29.4297	2.71199	9.07892e-11		4416_A	3.46096	-1.76138	3.23875e-05
17281_B	4.1048	-1.0576	0.00822291							3889_A	6.18099	2.24126	1.00287e-10		3596_A	4.30685	-1.7512	3.41897e-05
1704_B	30.5969	-1.17571	0.00827286							6596_A	6.23876	2.77061	1.10241e-10		4371_A	9.90147	-1.84508	3.45419e-05
1671_B	27.4569	-1.22768	0.00852553							3727_A	4.54793	2.38861	1.13003e-10		4140_A	5.66963	-1.72988	3.4704e-05
1401_B	28.8089	-1.2295	0.00854518							3747_A	18.2383	2.55753	1.19292e-10		3632_A	5.3129	1.68566	3.50958e-05
1381_B	26.0069	-1.2462	0.0085849							3834_A	16.726	2.50528	1.19292e-10		4082_A	8.29063	-1.97725	3.63652e-05
17394_B	3.77184	-1.07292	0.00870663							A1cj	40.6559	2.47898	1.34047e-10		4469_A	3.90899	-1.87337	3.70821e-05
2758_B	18.1651	-1.28425	0.00882558							4127_A	6.30699	2.14685	1.34047e-10		A1dz	16.6389	1.62835	3.75992e-05
A1ab	6.46665	1.42252	0.00923798							3605_A	7.12887	2.23866	1.34715e-10		4564_A	4.61663	-1.72293	3.75992e-05
C15	1.78573	1.24232	0.00923798							2201_A	22.6159	2.54046	1.40916e-10		A1dk	38.0421	1.51725	3.82426e-05
2455_B	21.544	-1.15789	0.00939576							A1	14041.9	3.02155	1.57446e-10		3872_A	3.6504	1.53767	3.82426e-05
1572_B	40.8251	-1.28536	0.00940263							1478_A	163.24	3.69565	1.59182e-10		3991_A	5.81538	1.46785	3.90601e-05
1773_B	27.6381	-1.18481	0.00958796							4025_A	8.42741	2.12195	1.64944e-10		3721_A	16.5486	1.60851	3.94416e-05
17346_B	3.77821	-1.13668	0.00969182							3942_A	16.0763	2.52406	1.67012e-10		4177_A	4.76253	1.51361	3.95759e-05
1391_B	27.3211	-1.24453	0.00974224							3898_A	10.5804	2.16545	1.77285e-10		5328_A	6.72014	1.46949	3.98112e-05
2451_B	12.5419	-1.18018	0.00974224							4109_A	5.4349	2.18211	1.81331e-10		5494_A	3.97003	1.48625	3.98112e-05
2512_B	25.8925	-1.24198	0.00978286							1533_A	34.4511	-2.94922	1.90269e-10		4034_A	8.16296	-1.94384	4.01571e-05
17173_B	10.9475	-1.096	0.0101929							2105_A	16.4386	2.53693	2.17656e-10		3731_A	9.25559	1.62744	4.11542e-05
17123_B	15.6994	-1.27504	0.0104651							3969_A	5.30353	2.18512	2.3367e-10		A1d	18.1394	1.53583	4.16346e-05
6743_A	2.45897	1.07089	0.0104651							4103_A	8.36275	2.19768	2.41816e-10		4458_A	8.24034	-1.83877	4.40243e-05
2479_B	12.4039	-1.17414	0.0105617							3632_A	6.75218	2.09747	2.4274e-10		4490_A	4.05095	-1.88933	4.40577e-05
4345_A	4.01079	1.12864	0.0107309							5398_A	4.86219	2.19175	2.4347e-10		3751_A	23.063	1.53883	4.44662e-05
2732_A	5.95681	1.41443	0.0107923							A1m	27.3698	2.58329	2.43629e-10		4030_A	6.0761	-1.68939	4.5629e-05
1376_B	40.2645	-1.21078	0.0110575							B1p	416.937	-3.44018	2.44843e-10		1608_A	24.1486	1.3935	4.63085e-05
17960_B	3.17744	-1.07185	0.0114143							3846_A	5.44783	1.96144	2.44843e-10		4066_A	3.96126	1.45421	4.69767e-05
1537_A	32.1819	1.1967	0.0115313							3909_A	5.99895	2.30893	2.55341e-10		1820_C	3.12584	2.03003	4.71493e-05
1574_B	35.6558	-1.21901	0.0115313							1487_A	44.7359	3.24593	2.81295e-10		A1bk	16.3611	1.64497	4.72723e-05
1611_A	5.82181	1.29857	0.0115313							4131_A	7.49777	2.2437	2.81295e-10		3825_A	9.95486	-1.93271	4.77814e-05
A1cm	2.55174	1.12542	0.0115313							3975_A	6.28042	2.24586	2.85409e-10		3681_A	6.98791	1.39711	4.77814e-05
17686_B	2.79012	-1.04121	0.0115313							A1ea	19.9208	2.57554	2.86175e-10		1482_A	41.6447	1.61428	4.92619e-05
2265_A	6.938	1.29231	0.0115633							4039_A	7.97191	2.20667	2.88822e-10		3867_A	5.54809	1.51447	4.97882e-05
2278_A	6.29662	1.22978	0.0115983							5281_A	6.67383	2.14916	3.04045e-10		4332_A	4.60375	-1.69557	5.03336e-05
2452_B	10.6731	-1.25895	0.0118507							2286_A	18.3213	2.57633	3.12631e-10		3727_A	3.12525	1.48318	5.37385e-05
5946_A	4.86332	1.21388	0.0118507							3788_A	6.2101	2.20103	3.34027e-10		4051_A	4.42184	1.4022	5.40574e-05
17362_B	3.34339	-1.03754	0.0118507							4037_A	7.56453	2.06805	3.63874e-10		4566_A	3.36911	-1.74249	5.41079e-05
4305_A	3.17524	1.05812	0.0118644							3741_A	5.32209	2.11918	4.01841e-10		4000_A	5.41778	1.46507	5.51392e-05
1917_B	28.4767	-1.24578	0.0118654							3599_A	9.32756	2.29641	4.19047e-10		3937_A	6.45652	1.51665	5.54022e-05
2038_B	28.339	-1.14635	0.0123269							3704_A	6.32686	2.17984	4.2917e-10		4316_A	3.79874	1.66312	5.5532e-05
4283_A	11.0744	1.23796	0.0126149							5377_A	6.6981	2.66458	4.37315e-10		4623_A	4.87831	-1.84477	5.59803e-05
3929_A	8.95235	1.37765	0.0126212							5309_A	6.00394	2.2523	4.42029e-10		4208_A	3.64426	-1.71279	5.59803e-05
1766_B	10.8799	-1.21436	0.0127572							3768_A	6.6056	2.16132	4.47859e-10		3636_A	34.5722	1.43411	5.68584e-05
3781_A	11.8087	1.3297	0.0129967							4180_A	6.54238	2.0591	4.52003e-10		2278_A	17.7969	1.65489	5.68584e-05
2416_B	13.5067	-1.11981	0.0131212							4064_A	6.12966	2.14185	4.53648e-10		4087_A	5.83151	1.37334	5.79641e-05
2098_A	12.8544	1.39397	0.0133535							3803_A	6.78532	1.93774	4.6931e-10		4411_A	3.68257	-1.76488	5.80039e-05
B1k	13.6469	-1.14412	0.0133535							3880_A	5.5838	2.10446	4.8494e-10		4393_A	7.83517	-1.74183	5.81738e-05
2418_B	14.0344	-1.10045	0.0133535							4202_A	4.70072	1.9892	5.03652e-10		3757_A	6.21612	1.462	5.8868e-05
1389_B	16.2701	-1.19597	0.0138693							1477_A	226.03	3.55029	5.09162e-10		4475_A	4.58239	-1.61374	5.97212e-05
1771_B	10.3325	-1.16695	0.0151313							1595_A	18.1218	2.62315	5.1233e-10		4529_A	4.24337	-1.88611	6.01464e-05
17185_B	6.50752	-1.06647	0.0151313							3873_A	5.26255	2.02344	5.23407e-10		A13d	495.654	1.69832	6.14323e-05
3648_A	7.0546	1.31881	0.0155286							3792_A	7.96954	2.1038	5.45082e-10		3748_A	25.6868	1.42973	6.14323e-05
1885_B	16.7191	-1.15222	0.0156338							4098_A	6.65277	2.11025	5.49941e-10		4365_A	6.63031	-1.59222	6.15766e-05
1901_B	12.1716	-1.08206	0.0159778							3639_A	6.08506	2.0339	6.18534e-10		A1j	4.00664	2.08622	6.29114e-05
1556_B	15.0283	-1.12214	0.0161013							3662_A	8.84552	2.23199	6.34279e-10		2153_A	3.51968	1.82588	6.29567e-05
2284_A	5.45899	1.24604	0.0167829							3672_A	16.7104	2.42182	7.1142e-10		3728_A	14.0791	1.59755	6.37958e-05
2107_A	11.4749	1.19468	0.0168828							1991_A	6.86002	2.44731	7.12123e-10		1951_A	17.4713	1.62637	6.56103e-05
2371_B	23.9512	-1.17456	0.0168989							A1bg	6.3411	2.0955	7.17265e-10		1552_A	6.71396	-1.74006	6.60295e-05
3711_A	4.69312	1.25708	0.0169801							3577_A	5.9102	2.19476	7.23773e-10		3682_A	15.2415	1.47849	6.61655e-05
A1a	7.48759	1.27828	0.017084							3839_A	6.57293	2.05301	7.24139e-10		4171_A	3.39277	1.57277	6.61655e-05
1859_B	25.1546	-1.12472	0.0171758							4253_A	7.87757	2.22376	7.92249e-10		3916_A	5.20402	1.50047	6.65575e-05
18147_B	2.97711	-1.04784	0.0173655							3757_A	8.69594	1.98162	8.53238e-10		3644_A	22.8217	1.50893	6.7245e-05
17166_B	16.4822	-1.09049	0.0186733							3699_A	10.559	2.20733	9.59569e-10		4385_A	8.87958	-1.84377	7.10454e-05
3989_A	2.63758	1.03415	0.0187359							3827_A	19.0781	2.42011	1.05425e-09		6148_A	2.9685	1.92167	7.10454e-05
1498_B	33.9675	-1.06726	0.0191637							1369_B	85.5644	-3.28147	1.08988e-09		6177_A	3.26309	1.88486	7.12816e-05
A1cl	7.25732	1.18649	0.0191637							3790_A	6.55016	2.05601	1.11712e-09		4814_A	2.9412	-1.56761	7.19865e-05
1715_B	14.6306	-1.13683	0.0202329							1479_A	141.687	3.49915	1.15215e-09		3597_A	4.09045	1.44893	7.23058e-05
2043_B	9.90893	-1.06074	0.0202654							5181_A	6.2716	2.60026	1.20037e-09		3700_A	7.95411	-1.96255	7.29902e-05
17250_B	3.38667	-0.957935	0.0206496							3780_A	7.48511	1.9696	1.22109e-09		3707_A	13.1323	1.60521	7.30469e-05
1403_B	12.7448	-1.11434	0.0210922							3945_A	7.26729	2.14889	1.22496e-09		4226_A	8.16042	-1.76412	7.32034e-05
3645_A	11.6125	1.24728	0.0212851							A13d	799.549	2.84378	1.22791e-09		6292_A	2.54356	1.6483	7.32034e-05
2445_B	18.1743	-1.08465	0.0213971							3758_A	6.44283	2.25986	1.27139e-09		3846_A	4.73095	1.35606	7.33621e-05
2691_B	13.9198	-1.16487	0.0214806							3684_A	5.96901	1.94609	1.27249e-09		4020_A	3.53957	1.40575	7.55432e-05
C39	9.84721	-1.59396	0.021709							5168_A	4.56896	2.08531	1.40702e-09		5281_A	4.79823	1.41617	7.59188e-05
1562_B	13.2757	-1.04728	0.0217397							3713_A	4.2575	2.14884	1.46729e-09		4230_A	3.05207	1.7655	7.59188e-05
1486_A	20.0742	1.32655	0.0224454							2180_A	6.8231	1.94996	1.46962e-09		3852_A	5.56055	1.31133	7.94756e-05
1387_B	15.6602	-1.08308	0.0224802							3783_A	7.7851	2.03995	1.46962e-09		3704_A	4.5166	1.4503	7.9517e-05
3669_A	4.91048	1.20014	0.0226992							3982_A	6.88128	2.03232	1.46962e-09		4098_A	4.93323	1.4407	8.13615e-05
1812_B	23.5543	-1.10752	0.0227651							A13b	248.915	3.59397	1.54877e-09		3963_A	10.2196	1.57846	8.18398e-05
1793_B	21.6294	-1.08599	0.0227651							A1z	27.2517	2.43014	1.71018e-09		A1dl	31.0107	1.41964	8.27991e-05
4225_A	1.66282	0.97783	0.0227651							3744_A	5.65898	2.01805	1.79182e-09		A1cx	27.2211	1.46575	8.27991e-05
2444_B	2.89008	-1.08264	0.0227949							1370_B	126.33	-3.35623	1.86714e-09		4492_A	3.86716	-1.82014	8.54392e-05
1813_B	25.0819	-1.0834	0.0228042							3886_A	9.41144	2.05331	1.93087e-09		3607_A	16.5991	1.5405	8.6335e-05
17091_B	3.53124	-0.981925	0.0228042							5294_A	5.86038	2.00791	1.95823e-09		4553_A	4.58871	-1.65225	8.6335e-05
1560_B	10.0395	-1.02476	0.0232752							4066_A	6.37946	2.03453	1.99318e-09		3858_A	24.9906	1.38622	8.65017e-05
17277_B	2.59552	-0.957837	0.0238593							B1o	268.55	-3.07554	2.15458e-09		4183_A	18.4944	1.78595	8.68112e-05
17230_B	4.47633	-0.946367	0.0240323							5286_A	4.64099	2.0811	2.33888e-09		2576_A	13.576	1.59054	8.68112e-05
2388_B	14.3911	-1.10591	0.0247626							3863_A	7.0173	1.96507	2.37543e-09		3873_A	4.39158	1.38477	8.68112e-05
1595_A	8.85217	1.34696	0.0248097							1599_A	5.90396	1.99108	2.40869e-09		A1	11097.9	1.58671	8.95966e-05
A1h	15.0612	1.1744	0.0250484							5407_A	4.56561	2.38079	2.43738e-09		4485_A	9.47145	-1.72795	8.95966e-05
2268_B	21.3345	-1.15062	0.0265952							3920_A	5.5046	2.10358	2.56566e-09		3746_A	2.57634	1.68751	8.95966e-05
3743_A	4.71172	1.08488	0.0265952							6170_A	4.58191	2.38757	2.63346e-09		3809_A	3.13597	-1.67185	9.15194e-05
1567_B	13.7646	-1.00136	0.0265952							3925_A	7.40859	2.1081	2.99441e-09		3832_A	3.26815	1.54715	9.15194e-05
6148_A	1.892	-1.14168	0.0265952							3948_A	5.79725	2.11194	2.99441e-09		3793_A	8.94317	-1.70213	9.217e-05
2509_B	4.20439	-0.966986	0.0265952							5211_A	9.10386	2.97051	3.20477e-09		5557_A	3.35911	1.51554	9.27499e-05
1791_B	24.6105	-1.09424	0.0267139							1880_A	34.3941	2.34965	3.25501e-09		A1cl	16.7047	1.32081	9.28337e-05
3681_A	2.99044	0.95375	0.0272336							4165_A	5.40173	1.87475	3.38028e-09		4434_A	4.2194	-1.61747	9.54847e-05
2133_B	13.3191	-1.00091	0.027865							A13a	2486.31	2.83447	3.48075e-09		3657_A	3.22696	1.49004	9.54847e-05
17096_B	19.274	-1.05981	0.0283375							4287_A	7.63555	2.45811	3.61002e-09		4355_A	9.00291	-1.77769	9.60249e-05
2370_B	13.633	-1.01766	0.0288529							3835_A	7.35393	2.00454	4.06162e-09		A13a	1565.15	1.71682	9.71704e-05
1378_B	13.5271	-1.03761	0.0288529							3787_A	6.1163	2.04319	4.16138e-09		3576_A	28.7957	1.38972	9.71704e-05
D4	2.33537	-1.0138	0.0292023							B1d	18.3935	-2.54608	4.24644e-09		4457_A	6.10742	-1.73911	9.97663e-05
17347_B	2.93724	-0.94184	0.0292023							3791_A	6.36292	2.14838	4.30834e-09		3624_A	6.03577	1.51501	9.97663e-05
1566_B	37.0758	-1.03436	0.0302989							3832_A	3.8964	2.12773	4.30834e-09		3939_A	3.914	-1.65044	0.00010095
17110_B	9.60194	-0.977595	0.0303731							3765_A	6.08765	2.07736	4.39852e-09		4583_A	3.61495	-1.76279	0.000101178
1661_B	10.2021	-0.971115	0.0307027							4016_A	6.40539	2.06266	4.39852e-09		4392_A	2.67995	-1.67276	0.000103117
1709_B	20.9014	-0.913839	0.0308556							5249_A	7.06927	2.68054	4.53295e-09		5285_A	2.7545	1.46493	0.000103117
2576_A	4.9662	1.12575	0.0312942							4197_A	5.0408	1.93617	5.24553e-09		3946_A	4.45309	1.32711	0.000105274
1557_B	12.0572	-1.00947	0.0312942							1537_A	49.6278	1.98427	5.37069e-09		4601_A	2.76905	-1.68609	0.000106375
1385_B	13.1882	-1.01905	0.0319808							4129_A	6.40222	1.92775	5.37069e-09		4528_A	4.82942	-1.6782	0.000107212
2226_B	21.4373	-1.051	0.0322942							3872_A	4.43775	2.11531	5.42879e-09		5026_A	3.43377	-1.78974	0.00010779
1931_B	20.3889	-1.04138	0.032999							3993_A	6.99175	1.86539	5.447e-09		4462_A	4.68956	-1.79032	0.000111662
3829_A	1.72866	-0.961021	0.0337647							3657_A	4.66312	2.00436	5.72591e-09		1612_A	30.9182	1.38553	0.000111737
1933_B	14.0773	-1.00295	0.0338955							3695_A	6.81446	1.96492	6.4767e-09		3609_A	29.6924	1.56292	0.000112992
3819_A	6.53769	1.15393	0.0341911							6177_A	5.14782	2.33358	6.55568e-09		4005_A	5.4445	-1.74955	0.000113595
4269_A	4.58705	1.05621	0.0341911							3824_A	6.43373	1.97698	6.6619e-09		5177_A	3.77904	1.65568	0.000114386
A1ca	5.89863	1.13344	0.0342518							3922_A	6.58433	1.91984	7.08681e-09		4326_A	2.91566	1.54997	0.000115394
4183_A	6.72361	1.22832	0.0346182							5557_A	4.23891	2.11692	7.08681e-09		4378_A	4.80251	-1.72709	0.000116905
1946_A	6.49779	1.18658	0.0346182							4269_A	8.60361	2.12047	7.29298e-09		4409_A	5.40744	-1.73023	0.000117229
1597_A	15.4918	1.18721	0.034645							4010_A	4.5895	2.00775	8.17303e-09		1988_A	6.35422	-1.73208	0.000118403
1957_B	10.9829	-0.946454	0.034645							4316_A	4.72962	2.05762	8.71835e-09		3833_A	5.57087	-1.61249	0.000124259
3857_A	8.48296	1.19488	0.0348493							1552_A	18.25	-2.59334	9.39617e-09		5248_A	8.80505	1.44676	0.000124259
2448_B	11.5786	-0.993292	0.0365662							3949_A	5.87903	2.01178	9.7766e-09		4556_A	4.15501	-1.67143	0.000125568
17295_B	2.77755	-0.880182	0.0375454							3665_A	10.4173	1.99568	1.11562e-08		4060_A	5.27282	-1.66326	0.000128961
3858_A	10.5363	1.1266	0.0381237							4312_A	5.75796	2.10068	1.12933e-08		4044_A	7.33292	-1.81629	0.000130755
1642_B	9.49291	-0.945164	0.0382111							4281_A	5.70743	1.91976	1.18501e-08		4593_A	3.62084	-1.52388	0.000133715
1573_B	36.4722	-1.08902	0.0384643							3796_A	6.23061	1.88966	1.31754e-08		4376_A	6.33658	-1.67303	0.000134599
2669_B	15.9391	-1.00542	0.0388281							5477_A	4.11836	2.03739	1.44808e-08		6086_A	4.00852	-1.60908	0.000134599
17299_B	3.06296	-0.911636	0.0400805							5530_A	6.573	2.00918	1.46069e-08		4021_A	13.6014	1.58382	0.000135039
A1am	6.9746	1.09072	0.0401553							2558_A	24.7808	2.43884	1.47354e-08		1975_A	12.2915	-1.83969	0.000135039
17167_B	13.2838	-1.06979	0.0401962							4151_A	5.90471	1.75255	1.54563e-08		4892_A	2.71887	-1.64223	0.000135039
3717_A	15.4417	1.17641	0.0414649							3784_A	5.36249	1.90531	1.5584e-08		5227_A	3.37158	1.83223	0.000137318
A1k	10.3989	1.0944	0.0419636							4215_A	5.18872	2.01666	1.60002e-08		4945_A	2.71421	-1.64619	0.000137969
3785_A	6.88303	1.17405	0.0421113							5587_A	8.35434	2.86356	1.80896e-08		4338_A	7.46572	-1.6971	0.000139876
5209_A	1.85423	0.858928	0.042155							1955_A	3.95168	2.27375	1.83594e-08		4064_A	4.29186	1.39593	0.00014326
17245_B	9.58275	-0.949043	0.0425317							6388_A	4.35362	1.89955	2.32054e-08		4512_A	3.91702	-1.87653	0.000143493
3894_A	6.55882	1.05953	0.0430265							3868_A	6.97853	1.90242	2.40315e-08		3594_A	4.82974	1.42353	0.000144804
4241_A	1.67052	-0.897257	0.0431756							3919_A	5.45583	1.89292	2.45217e-08		A1bi	32.3726	1.37682	0.000145112
A1cb	9.35981	1.0702	0.0435928							6135_A	4.55739	2.01758	2.51379e-08		3915_A	15.8111	1.6327	0.000152367
A1d	7.24599	1.07767	0.0437359							3957_A	4.20331	2.10137	2.67527e-08		4612_A	2.97654	-1.63476	0.000152367
A1dy	6.35463	1.05954	0.0441936							3828_A	3.77106	2.04999	2.70721e-08		A1p	15.5791	1.6576	0.000154843
3957_A	1.9397	0.867945	0.0444166							4020_A	6.18281	1.97739	2.88694e-08		3969_A	3.42849	1.39664	0.000154843
3732_A	6.68189	1.06798	0.0447019							3931_A	5.92138	1.89574	3.04451e-08		1835_A	4.51771	-1.78393	0.000157831
2701_B	10.708	-0.960968	0.0447019							4189_A	5.34633	1.78699	3.18142e-08		4426_A	9.57256	-1.78764	0.000158859
18738_B	26.1509	-0.991659	0.0454561							3955_A	7.08851	1.89124	3.578e-08		3615_A	5.50094	1.39236	0.000159793
5215_A	2.01841	0.976603	0.0458256							5491_A	3.67883	1.95229	3.64782e-08		4025_A	5.26156	1.46404	0.000159793
1951_A	6.33828	1.09141	0.0474385							4171_A	6.39528	1.92432	3.69723e-08		4036_A	2.48709	1.41961	0.000159793
1615_A	11.0535	1.07991	0.0483167							4051_A	6.20879	1.94237	3.78476e-08		3819_A	16.2973	1.52867	0.000162613
3598_A	11.3984	1.10255	0.0486514							3888_A	4.75757	2.09725	3.95451e-08		4436_A	6.33738	-1.70084	0.000167679
3726_A	12.5852	1.12374	0.0489189							3960_A	6.14094	1.88496	4.43034e-08		4463_A	4.05226	-1.65191	0.000167679
3933_A	5.57401	0.986968	0.0490521							4192_A	4.62743	2.1136	4.68127e-08		4389_A	3.89386	-1.62977	0.000169233
										6082_A	4.53608	2.18716	4.72415e-08		A1do	17.3464	1.38545	0.000171216
										5460_A	4.74908	1.79855	4.79787e-08		3787_A	4.02745	1.42386	0.000171216
										5278_A	4.8725	2.00151	4.8177e-08		5196_A	3.05769	1.71738	0.000171216
										5301_A	4.66632	2.03277	4.8177e-08		4547_A	3.11404	-1.71635	0.000171216
										3946_A	4.34434	1.8672	4.84404e-08		4742_A	2.89442	-1.57742	0.000171216
										5380_A	5.84014	1.96002	4.98036e-08		3877_A	4.65644	-1.58891	0.000171513
										5342_A	4.77734	2.28592	4.99275e-08		3792_A	5.02298	1.41473	0.000175837
										6323_A	3.72857	2.02883	5.05522e-08		4791_A	2.79275	-1.67678	0.000175837
										3668_A	4.55512	1.88409	5.05973e-08		4438_A	5.41153	-1.60803	0.000175994
										3963_A	15.0041	2.15409	5.15017e-08		5522_A	3.89896	1.77204	0.000176139
										6011_A	5.24932	2.23706	5.45887e-08		4591_A	2.75376	-1.65207	0.000177468
										3985_A	4.66363	1.98504	5.46314e-08		4451_A	2.83791	-1.70587	0.000177508
										17167_B	13.647	-2.28133	5.83053e-08		2080_A	6.01483	-1.78543	0.000178364
										3870_A	5.85174	1.77322	5.83053e-08		3755_A	5.91471	-1.66112	0.000178364
										4282_A	4.84003	2.29509	6.36376e-08		4521_A	3.27792	-1.5957	0.000178364
										5238_A	4.57623	2.13137	6.86242e-08		3899_A	7.37174	-1.66202	0.000179499
										3938_A	3.67485	1.98408	6.88206e-08		3614_A	9.20006	1.5466	0.000180028
										4578_A	4.11837	1.89814	7.04054e-08		4453_A	3.93958	-1.52536	0.000180028
										4198_A	5.88323	1.77317	7.11292e-08		2077_A	4.7454	-1.74332	0.000184027
										3979_A	6.30994	1.89715	7.40971e-08		4608_A	2.61842	-1.56479	0.000190092
										A4	5271.92	-2.36727	7.82039e-08		5525_A	2.31215	1.46529	0.00019349
										3691_A	7.60908	1.87627	8.34224e-08		3886_A	6.38922	1.24113	0.000195008
										5318_A	4.02021	1.97105	9.19528e-08		4237_A	7.67927	-1.71354	0.000196068
										4275_A	4.70909	1.73909	9.33112e-08		5407_A	2.56285	1.55835	0.000196068
										4290_A	4.91108	1.93412	9.42733e-08		3902_A	7.72505	-1.6811	0.000197219
										4324_A	4.8686	1.89113	9.42733e-08		5168_A	3.64951	1.37441	0.000197219
										5644_A	4.43602	1.83744	9.67882e-08		4115_A	21.0368	1.62172	0.000198322
										4136_A	6.38134	1.78594	1.02585e-07		2179_A	33.0031	1.36801	0.00020071
										3799_A	3.98625	1.84347	1.04939e-07		4185_A	7.22684	-1.67385	0.00020071
										4225_A	3.34975	1.98381	1.05023e-07		2107_A	25.4656	1.21813	0.000201666
										3773_A	6.75044	1.90342	1.06016e-07		4168_A	3.43417	-1.68657	0.000202879
										3714_A	4.36081	1.82272	1.07381e-07		4526_A	5.4449	-1.67725	0.000202888
										5220_A	6.21441	2.24051	1.0899e-07		3639_A	4.98784	1.35842	0.000202888
										A1ah	4.74001	1.81041	1.12198e-07		A1m	21.9665	1.44754	0.00020597
										4278_A	4.21526	1.94954	1.12479e-07		4433_A	11.3936	-1.70696	0.00020597
										6035_A	4.41882	2.45242	1.19841e-07		3742_A	5.56878	1.29201	0.00020597
										3759_A	3.75847	1.92111	1.36105e-07		5238_A	3.92038	1.67872	0.000206166
										3680_A	5.24681	2.021	1.38223e-07		3730_A	5.44497	1.36183	0.000206755
										B1i	32.3256	-2.2244	1.41751e-07		4307_A	3.81948	1.71169	0.000207676
										4329_A	7.6985	2.19299	1.62125e-07		5295_A	3.06957	1.60507	0.000207755
										4097_A	6.25394	1.85152	1.74062e-07		3781_A	29.0468	1.37849	0.000208848
										4309_A	4.39622	2.0276	1.76404e-07		3884_A	5.58275	1.25932	0.000208848
										1379_B	17.1323	-2.35003	1.96204e-07		4636_A	5.30421	-1.65821	0.000209492
										5971_A	5.12128	1.88001	2.06692e-07		3680_A	3.48225	1.42866	0.000211443
										1629_B	7.10879	-1.86769	2.09005e-07		2104_A	3.46423	-1.75934	0.000222626
										5486_A	5.98206	2.18434	2.20711e-07		5471_A	3.30254	1.68152	0.000224314
										6018_A	5.55114	2.2948	2.49687e-07		4218_A	5.30865	1.35205	0.000224575
										4315_A	4.6349	1.92447	2.50174e-07		2096_A	37.1375	1.45618	0.000227119
										4261_A	4.81447	1.89022	2.51753e-07		6151_A	2.62837	1.70526	0.000227119
										6496_A	4.2405	2.2188	2.51753e-07		2732_A	18.0476	1.74024	0.000227208
										5212_A	3.76627	1.837	2.52918e-07		A1ea	13.3783	1.42967	0.000229853
										5310_A	4.13763	1.85568	2.68963e-07		4165_A	3.5833	1.26953	0.000232418
										1367_B	99.2479	-2.70358	2.76755e-07		3642_A	13.454	1.41859	0.000232647
										5456_A	3.63129	2.02259	2.88664e-07		3889_A	4.39094	1.20659	0.000235914
										1368_B	132.82	-2.76996	2.91137e-07		4033_A	3.87328	1.32585	0.000236272
										6459_A	3.86051	2.04954	3.30613e-07		3893_A	7.50189	1.28668	0.000242516
										5539_A	4.19045	1.78159	3.31048e-07		3691_A	4.98931	1.36701	0.000243113
										5422_A	3.78754	2.03568	3.40994e-07		4476_A	5.35501	-1.66535	0.000243113
										3817_A	4.25805	1.85722	3.52155e-07		4357_A	5.05033	-1.59227	0.000252542
										4065_A	4.68075	1.72718	3.71573e-07		3677_A	2.59806	1.70408	0.000253187
										4292_A	12.9575	-2.32512	3.80563e-07		B1i	19.7669	-1.47524	0.000256847
										2264_A	5.55464	2.33346	4.13547e-07		4510_A	4.11634	-1.51506	0.000256847
										5493_A	3.88655	1.77222	4.13547e-07		4131_A	5.96573	1.37286	0.000257509
										4001_A	5.53019	1.78503	4.13996e-07		A1bg	4.85413	1.29434	0.000257509
										3771_A	3.48034	1.88939	4.25474e-07		4455_A	4.04186	-1.53259	0.000265451
										3659_A	4.48169	1.65933	4.97524e-07		5321_A	2.48768	1.47852	0.000273833
										4336_A	13.9807	-2.33748	5.07316e-07		3670_A	5.86918	1.23378	0.000276877
										17222_B	6.15179	-1.90769	5.111e-07		3689_A	3.83725	1.24486	0.00027692
										5471_A	3.71333	2.12749	5.35107e-07		3814_A	2.92115	1.59842	0.000287841
										6142_A	3.70849	2.03452	5.87099e-07		4585_A	4.9748	-1.56124	0.000288715
										4036_A	4.38083	1.69348	5.89527e-07		3894_A	15.7121	1.43262	0.000289179
										1884_B	10.181	-2.04392	6.05501e-07		4290_A	3.79309	1.3252	0.000289179
										3829_A	5.96743	1.93111	6.34774e-07		3687_A	6.55101	1.42825	0.000292087
										3701_A	5.20953	2.03596	6.93624e-07		3773_A	4.33917	1.36917	0.000292087
										3604_A	3.6766	1.96832	6.93624e-07		2168_A	2.77019	-1.50357	0.000301232
										6133_A	4.15005	1.8807	6.97121e-07		4689_A	5.6053	-1.67769	0.000302065
										2077_A	6.81515	-2.32955	6.98558e-07		4395_A	3.82614	-1.54854	0.000302065
										A1i	21.9301	2.19798	7.0013e-07		5460_A	3.14349	1.30912	0.000307489
										4405_A	10.9087	-2.24862	7.0013e-07		A1dy	14.5155	1.33646	0.000311611
										4080_A	4.74514	1.97843	7.38108e-07		4154_A	14.5388	1.67914	0.000316297
										4160_A	6.0363	1.73776	7.81832e-07		4445_A	2.6171	-1.57271	0.000318108
										4210_A	4.70932	1.60612	7.87886e-07		3931_A	3.42832	1.37973	0.00031863
										1990_A	17.4641	-2.18814	8.1069e-07		A1bh	16.5789	1.42822	0.000330612
										4078_A	4.13128	1.68136	8.33819e-07		4283_A	10.8516	-1.64323	0.000333836
										6140_A	3.62929	1.77377	9.20144e-07		A1bc	15.3994	1.48993	0.000340508
										2235_B	17.3699	-2.17318	9.51108e-07		4314_A	3.27129	1.31021	0.000346251
										5183_A	5.22126	2.20746	9.68049e-07		3992_A	7.43862	-1.54601	0.000352317
										3746_A	4.44746	2.13153	9.82302e-07		3968_A	4.25599	-1.63313	0.000354618
										4155_A	5.27834	1.68491	1.01391e-06		3756_A	8.20233	1.26292	0.000356312
										5636_A	4.19589	2.35674	1.06476e-06		3925_A	5.76452	1.34875	0.000356312
										5178_A	3.7408	1.82972	1.10262e-06		4415_A	10.6642	-1.72827	0.000357613
										6137_A	4.12488	1.93351	1.10468e-06		4786_A	3.08734	-1.49476	0.000357613
										1365_B	187.186	-2.73899	1.14971e-06		A1ca	14.7754	1.49269	0.000358031
										5478_A	4.98938	1.91325	1.1739e-06		3895_A	7.98155	-1.58543	0.000358031
										4050_A	12.7035	-2.19863	1.2795e-06		3908_A	5.6295	-1.66949	0.000358031
										5525_A	3.27906	1.7942	1.34517e-06		4698_A	3.78659	-1.5523	0.000358031
										4238_A	5.07918	1.75956	1.36006e-06		4078_A	3.12868	1.28054	0.000358242
										5522_A	4.2105	2.04256	1.36006e-06		5971_A	3.46121	1.3295	0.000361563
										4173_A	3.71537	1.79065	1.36006e-06		1954_A	6.82662	-1.57708	0.00036348
										5350_A	3.58295	1.79838	1.41546e-06		4778_A	3.81381	-1.62416	0.000378119
										4114_A	3.00916	1.82493	1.46996e-06		5466_A	3.72009	1.54705	0.000388536
										17110_B	9.90021	-1.83802	1.51704e-06		2105_A	17.2134	1.50602	0.000390453
										3764_A	5.77395	1.62284	1.5474e-06		4306_A	9.5981	-1.65778	0.000390453
										3966_A	4.32685	1.60399	1.60788e-06		4404_A	5.67288	-1.58296	0.000390453
										3980_A	3.70573	1.71453	1.79703e-06		3838_A	5.99849	-1.60995	0.00039978
										A1cv	3.21643	1.77038	1.8298e-06		4196_A	8.50241	-1.57328	0.00040406
										4319_A	4.30048	1.59694	1.84162e-06		4024_A	3.13156	-1.45171	0.000404896
										2404_B	13.8761	-2.11131	1.87707e-06		3927_A	3.77124	1.26987	0.00040871
										5177_A	3.50289	1.71568	1.97435e-06		5183_A	2.7443	1.43921	0.000410305
										5326_A	4.07291	1.8732	2.04715e-06		A4h	6.17334	-1.64304	0.000416447
										A1v	42.5583	1.66862	2.21835e-06		4431_A	3.42208	-1.51678	0.000419343
										17180_B	16.4066	-2.17835	2.28585e-06		6188_A	2.41429	1.55419	0.000419455
										3961_A	5.04548	1.72806	2.28585e-06		4108_A	11.5115	-1.48914	0.000425779
										3913_A	3.7636	1.67242	2.40994e-06		4334_A	6.86685	-1.60667	0.000425779
										2757_B	15.7348	-2.11105	2.4383e-06		4633_A	5.81449	-1.49987	0.000425779
										6127_A	3.94963	2.10239	2.4536e-06		3577_A	3.52931	1.33418	0.000425779
										4272_A	4.748	1.68296	2.4663e-06		4350_A	3.67639	-1.52664	0.000425779
										5330_A	4.10721	2.01226	2.60339e-06		3760_A	3.52671	1.20139	0.000435945
										2691_B	14.8629	-2.13157	2.6605e-06		4611_A	5.14614	-1.49971	0.000436043
										1563_B	13.5042	-1.96662	2.66074e-06		4337_A	10.2742	-1.6252	0.000441539
										3885_A	7.03196	1.63377	2.67373e-06		5530_A	5.2069	1.21874	0.000441539
										4328_A	4.89613	1.98744	2.68664e-06		4155_A	4.44345	1.15071	0.000441788
										3923_A	4.45992	1.5402	2.79236e-06		4914_A	2.86055	-1.56207	0.000445571
										5267_A	3.17865	1.86504	2.87565e-06		1597_A	35.5493	1.24897	0.000447468
										3806_A	4.51774	1.53876	2.93217e-06		4134_A	5.57436	1.3892	0.000447468
										3866_A	3.43281	1.81893	2.97957e-06		4437_A	4.12268	-1.45357	0.000447468
										3722_A	6.65007	1.64227	2.99338e-06		3863_A	4.66004	1.20287	0.000455297
										B1k	14.4263	-1.99511	3.27082e-06		4374_A	8.67717	-1.64192	0.000457098
										1366_B	108.967	-2.40038	3.28332e-06		4136_A	4.2059	1.26731	0.000465647
										5202_A	3.2219	1.9269	3.32677e-06		4387_A	5.42248	-1.50185	0.000467858
										1469_B	21.4565	-1.88799	3.41682e-06		4139_A	12.5894	1.35268	0.000467976
										17087_B	7.5433	-1.8418	3.61812e-06		3947_A	2.29654	1.33714	0.000471142
										4096_A	5.91206	1.98199	3.63128e-06		3799_A	4.13694	1.23545	0.000489451
										5563_A	3.1745	1.77518	3.63128e-06		4454_A	8.80028	-1.59247	0.000489468
										5485_A	5.13567	2.08722	3.69526e-06		4353_A	3.64107	-1.43637	0.000495957
										1378_B	14.1278	-2.00297	3.77544e-06		4351_A	2.77188	-1.41241	0.00050254
										3611_A	3.37525	1.69726	3.82014e-06		3712_A	2.3664	1.35431	0.000518136
										12196_A	3.27931	1.6577	4.11408e-06		1541_A	15.3027	-1.54355	0.000520215
										3761_A	3.37995	1.65792	4.35296e-06		4383_A	6.51602	-1.5035	0.000520215
										2448_B	12.0008	-1.91632	4.3706e-06		4160_A	4.5833	1.24194	0.000520215
										2371_B	25.4096	-2.17136	4.42349e-06		5301_A	3.22133	1.60656	0.000529118
										5545_A	3.01073	1.69358	4.66327e-06		4696_A	4.87319	-1.52739	0.000538087
										4260_A	4.30154	1.59804	4.70452e-06		4602_A	3.90992	-1.55808	0.000548183
										B1l	13.7049	-1.98059	4.7847e-06		4343_A	4.00791	-1.50621	0.000548499
										4512_A	7.04369	-2.40346	5.10756e-06		4586_A	4.09023	-1.48596	0.000550091
										5578_A	3.11856	1.83404	5.22246e-06		4442_A	6.83818	-1.55143	0.000560633
										3585_A	5.22899	2.01858	5.77575e-06		3864_A	6.53864	-1.59933	0.000568092
										3860_A	3.18661	1.73556	5.83105e-06		4224_A	12.7158	-1.5078	0.00057479
										5297_A	2.87955	1.72333	6.10038e-06		4582_A	7.86969	-1.76247	0.000575728
										3878_A	3.98331	1.57993	7.00428e-06		5181_A	3.33072	1.42118	0.000581474
										1891_B	18.4759	-2.01891	7.2051e-06		2265_A	17.0351	1.35117	0.000586924
										6158_A	3.06509	1.71912	7.40472e-06		3768_A	5.0601	1.23791	0.000587518
										17223_B	4.3668	-1.73628	7.4442e-06		6018_A	2.82446	1.37052	0.000604479
										2102_A	4.72086	1.65828	7.66476e-06		4225_A	3.72233	1.24429	0.000605295
										2512_B	27.954	-2.13644	7.71324e-06		3841_A	3.79428	1.24994	0.000609879
										3842_A	3.16527	1.58707	7.9384e-06		4202_A	3.41211	1.25133	0.000609915
										5285_A	3.18349	1.7159	8.28154e-06		4145_A	6.96487	-1.58386	0.000610373
										5938_A	3.93199	2.00775	8.28846e-06		3783_A	5.8952	1.37364	0.000610373
										2128_B	17.103	-1.94877	8.47554e-06		4465_A	5.78154	-1.54634	0.000621718
										17732_B	5.08224	-1.64949	1.00076e-05		4990_A	2.83752	-1.47057	0.000621718
										1633_B	38.1027	-2.07021	1.02182e-05		1978_A	10.4169	-1.58672	0.00063289
										17154_B	13.8264	-1.92366	1.02783e-05		4443_A	3.65322	-1.38014	0.000636591
										17218_B	5.31977	-1.71749	1.02783e-05		4146_A	4.49982	1.24299	0.000641018
										1394_B	31.2185	-2.06825	1.03534e-05		3926_A	9.79175	-1.54393	0.000642648
										17136_B	10.5191	-1.80392	1.03534e-05		4461_A	4.13585	-1.50843	0.000650298
										3947_A	3.76244	1.58414	1.03534e-05		4360_A	2.90907	-1.42296	0.000656063
										2038_B	30.3175	-2.00904	1.06078e-05		4401_A	6.38038	-1.64398	0.000656213
										4007_A	3.1578	1.54577	1.0776e-05		4629_A	3.07369	-1.49129	0.000666023
										4075_A	4.71997	1.53722	1.08675e-05		1987_A	8.96854	-1.53292	0.000669752
										4014_A	3.41595	1.69644	1.09708e-05		4363_A	4.57983	-1.44892	0.000669863
										2346_B	17.0783	-1.94393	1.10653e-05		3945_A	4.18292	1.32027	0.000673491
										5201_A	4.21488	1.86161	1.11001e-05		5644_A	3.20882	1.17689	0.000674036
										4233_A	3.97551	1.50277	1.11204e-05		4765_A	3.16478	-1.42644	0.000681796
										4113_A	3.69068	1.62831	1.11204e-05		1469_B	14.4803	-1.40578	0.000689343
										3917_A	3.74031	1.6536	1.11991e-05		4534_A	6.04	-1.50687	0.000691806
										2669_B	16.7147	-1.94969	1.16044e-05		4568_A	3.32604	-1.3717	0.000704533
										17209_B	6.94109	-1.65169	1.18623e-05		4538_A	2.69259	-1.42529	0.000709032
										1500_B	26.4353	-1.9982	1.19943e-05		4103_A	5.50626	1.22	0.000711482
										17138_B	13.0449	-1.90168	1.20256e-05		4158_A	5.5769	-1.37481	0.000724309
										B1h	31.1904	-1.94337	1.22404e-05		1486_A	46.3399	1.22831	0.00072446
										17242_B	12.8341	-1.94255	1.22404e-05		4258_A	7.65866	-1.51234	0.000733088
										5585_A	3.32509	1.56799	1.23444e-05		4369_A	4.71179	-1.58099	0.000733088
										5454_A	3.43313	1.62423	1.27395e-05		3875_A	3.77689	-1.32385	0.000750015
										5611_A	3.83338	1.57269	1.27814e-05		4420_A	4.56916	-1.5876	0.00075246
										6376_A	3.18783	1.67918	1.31332e-05		3824_A	3.772	1.20554	0.000754213
										17333_B	7.37805	-1.65622	1.32177e-05		4118_A	2.6542	1.47589	0.000761085
										4294_A	3.72161	1.69852	1.33145e-05		4018_A	5.53827	1.19141	0.000762716
										6131_A	3.36917	1.65212	1.34838e-05		3732_A	16.6669	1.44008	0.000771987
										2220_B	13.0013	-1.94762	1.3586e-05		3839_A	4.06587	1.15842	0.000777363
										2075_A	10.2929	-2.18748	1.3586e-05		4384_A	5.29691	-1.60364	0.000777363
										6143_A	4.34758	1.59457	1.36691e-05		A1ck	11.327	1.5025	0.00078011
										17208_B	4.58215	-1.67344	1.45877e-05		3848_A	11.3198	-1.58885	0.000816642
										4259_A	4.01786	1.68824	1.5064e-05		4239_A	7.13845	1.22288	0.000816642
										4791_A	3.92524	-1.99124	1.53834e-05		5296_A	5.47608	1.21917	0.000818196
										3976_A	3.5349	1.54259	1.58657e-05		1540_A	26.1671	-1.47397	0.000826247
										1999_B	38.8377	-2.06315	1.61682e-05		4513_A	8.56597	-1.54506	0.000826247
										4077_A	3.93647	1.60609	1.61682e-05		3919_A	3.89469	1.1865	0.000826247
										6343_A	3.09387	1.58067	1.67398e-05		3960_A	4.63079	1.21734	0.000832504
										3770_A	3.15882	1.57385	1.67676e-05		4382_A	4.19009	-1.43717	0.000837659
										6292_A	3.12628	1.57609	1.67782e-05		5214_A	2.38411	1.33776	0.000844433
										3619_A	4.73281	1.52683	1.75682e-05		4933_A	3.57229	-1.55882	0.000845367
										17287_B	4.98292	-1.67386	1.77466e-05		4071_A	10.681	-1.63781	0.000847945
										17297_B	6.09551	-1.64517	1.78219e-05		4452_A	10.9753	-1.63475	0.000848852
										5314_A	3.15748	1.72554	1.83262e-05		5988_A	3.40248	1.31988	0.000854141
										1503_B	27.9769	-1.96204	1.84872e-05		4281_A	4.0317	1.303	0.000854477
										5599_A	3.30218	1.55244	1.91994e-05		6743_A	2.53952	-1.33034	0.000858366
										3621_A	2.96125	1.74225	1.95727e-05		3678_A	5.28388	-1.46928	0.00086285
										1776_B	37.7135	-2.11634	1.98038e-05		5335_A	2.50362	1.37825	0.00086307
										4279_A	4.2511	1.39687	1.98888e-05		3880_A	3.73951	1.24765	0.00087417
										2444_B	3.08815	-1.81628	2.02789e-05		1605_A	14.3524	-1.5989	0.000886285
										1377_B	31.9566	-2.054	2.04983e-05		3970_A	7.72433	-1.54692	0.000889431
										17281_B	4.65684	-1.59457	2.11111e-05		4216_A	3.84559	-1.43227	0.000899148
										17319_B	5.77791	-1.65814	2.14034e-05		2098_A	30.2961	1.2152	0.000900953
										17171_B	21.5585	-2.01073	2.17361e-05		2082_A	3.19738	-1.40947	0.000908742
										17184_B	7.44462	-1.76731	2.17361e-05		4425_A	3.52104	-1.44938	0.000911187
										4048_A	3.18919	1.60053	2.17455e-05		3745_A	25.5897	1.48851	0.000921189
										2358_B	14.2297	-1.84773	2.20248e-05		3876_A	10.5814	-1.54646	0.000924707
										4094_A	2.96112	1.61712	2.25243e-05		2078_A	2.77201	-1.43213	0.000924707
										17088_B	25.802	-1.95558	2.28359e-05		5393_A	3.91087	1.59991	0.000932112
										6010_A	3.16463	1.5753	2.29453e-05		4489_A	4.69256	-1.45002	0.000945767
										6175_A	3.20333	1.68784	2.30051e-05		1952_A	10.1161	-1.72882	0.000954583
										4132_A	3.27266	1.61486	2.31637e-05		2075_A	6.53088	-1.53915	0.00097294
										17245_B	10.2625	-1.76002	2.33517e-05		4319_A	2.52935	1.21015	0.000981809
										2784_B	15.2297	-1.91084	2.40468e-05		4189_A	4.34605	1.22624	0.000982105
										1773_B	29.7223	-2.01179	2.46569e-05		3791_A	4.22553	1.28707	0.000989318
										3882_A	2.85215	1.5405	2.57016e-05		6318_A	3.52131	1.47364	0.000989318
										6141_A	6.06585	1.78573	2.73697e-05		4110_A	8.09672	-1.45783	0.000992335
										3742_A	8.17439	1.569	2.74308e-05		A4j	8.02341	-1.53621	0.00100052
										5302_A	2.87719	1.577	2.74327e-05		4505_A	2.59735	-1.36746	0.00100052
										2149_A	2.8851	1.59189	2.78052e-05		A1v	35.4442	1.11418	0.00100381
										1794_B	14.6516	-1.7413	2.84386e-05		4037_A	5.5372	1.31872	0.00100962
										1471_B	29.8188	-1.93512	2.88422e-05		2106_A	13.0689	1.32976	0.00101582
										6303_A	2.96351	1.51807	2.94576e-05		4399_A	10.7944	-1.60766	0.00102105
										2268_B	22.9202	-1.99762	2.97858e-05		4845_A	2.97919	-1.41027	0.00102789
										17165_B	5.41912	-1.60658	3.00947e-05		4439_A	6.51938	-1.47585	0.00103911
										1494_B	32.6893	-1.94149	3.01571e-05		3801_A	8.2283	-1.45748	0.00104373
										2352_B	37.3374	-2.02916	3.05356e-05		4358_A	4.5607	-1.42065	0.00104745
										1787_B	21.8579	-1.88371	3.10625e-05		4446_A	4.91763	-1.52496	0.00105067
										1445_B	17.2111	-1.83336	3.14716e-05		4075_A	3.03479	1.20507	0.0010581
										4617_A	9.71746	-1.96422	3.21861e-05		4764_A	2.53877	-1.29744	0.00106819
										2406_B	26.8182	-1.92699	3.29101e-05		A1c	25.6897	1.18562	0.00109691
										17336_B	5.88403	-1.59692	3.30615e-05		B1d	12.3691	-1.44869	0.00109691
										2035_B	15.0104	-1.85909	3.41768e-05		3913_A	2.82781	1.26223	0.00110458
										1981_A	3.1836	1.48869	3.49399e-05		4050_A	8.07245	-1.50139	0.00110482
										3893_A	3.57761	1.66868	3.49872e-05		1982_A	7.37629	-1.64128	0.00114121
										5497_A	3.70941	1.59259	3.63938e-05		5428_A	2.53452	1.33187	0.00114235
										4008_A	5.27773	1.62033	3.64466e-05		5611_A	5.27698	1.63555	0.00115187
										17382_B	4.37426	-1.58525	3.64607e-05		4653_A	4.25418	-1.30789	0.00119082
										2133_B	14.089	-1.81411	3.73005e-05		4459_A	5.82139	-1.41761	0.00119096
										6286_A	3.05044	1.67589	3.73676e-05		3975_A	4.5467	1.1441	0.00119096
										1885_B	18.2074	-1.94115	3.92464e-05		6303_A	2.51585	1.19328	0.00121731
										3845_A	4.5	1.6525	3.95158e-05		4421_A	5.51718	-1.44135	0.00122262
										5466_A	3.45339	1.5803	3.95158e-05		4323_A	2.90306	1.50721	0.00123733
										2369_B	25.2572	-1.9681	4.08339e-05		6142_A	2.30043	1.26823	0.00124449
										17224_B	17.3109	-1.90548	4.0867e-05		3980_A	3.43654	1.12055	0.00124792
										2222_B	28.2073	-1.93024	4.11093e-05		4733_A	6.49699	-1.53747	0.00124819
										2373_B	29.4403	-1.9199	4.18411e-05		2341_A	19.5314	1.38703	0.00126864
										4230_A	4.21419	1.67595	4.24132e-05		3630_A	8.33248	-1.43509	0.00128114
										1652_B	28.3097	-1.88641	4.31003e-05		4551_A	5.00591	-1.4221	0.00128863
										4186_A	7.20787	-1.80168	4.32151e-05		6260_A	3.897	1.4981	0.00128863
										1384_B	27.8733	-1.97913	4.51179e-05		4031_A	9.43571	-1.48936	0.00129193
										1390_B	27.3657	-1.92259	4.5178e-05		3921_A	10.007	-1.53757	0.00129193
										1996_B	25.0933	-1.9108	4.5178e-05		4041_A	7.7016	-1.44045	0.00129193
										2061_B	31.0743	-1.96883	4.53108e-05		4381_A	3.01438	-1.32864	0.00129193
										5519_A	2.86994	1.60226	4.53266e-05		3896_A	5.85989	-1.45122	0.00129585
										3972_A	3.63757	1.62809	4.5803e-05		1990_A	14.1619	-1.4634	0.00132226
										1389_B	18.1204	-1.91691	4.68517e-05		A1a	19.0823	1.34331	0.00132855
										5175_A	3.64127	1.47711	4.76808e-05		4548_A	5.23431	-1.43832	0.00132969
										1391_B	30.2889	-1.88819	4.9814e-05		4256_A	2.6776	1.23629	0.00133493
										2297_B	31.9665	-1.91766	5.06373e-05		3912_A	7.57712	-1.52997	0.00134033
										17117_B	8.71398	-1.69435	5.07153e-05		4565_A	4.54096	-1.39875	0.00135958
										1812_B	25.3291	-1.90688	5.10686e-05		5578_A	2.80226	1.17484	0.00135958
										3814_A	6.67185	1.61564	5.15469e-05		3658_A	11.1377	-1.54063	0.00137196
										4237_A	12.0245	-1.82448	5.18089e-05		2102_A	2.05966	1.2875	0.00145501
										5227_A	3.94327	1.68544	5.2011e-05		4163_A	4.92777	1.13589	0.00145546
										17227_B	13.7829	-1.87827	5.28508e-05		3784_A	4.36701	1.26229	0.00149717
										B1g	124.349	-1.91319	5.36478e-05		4624_A	4.4617	-1.45651	0.0015138
										4265_A	3.93648	1.62646	5.45902e-05		5072_A	2.82514	-1.31385	0.00154025
										1808_B	32.4773	-1.91033	5.50575e-05		3669_A	11.1296	1.31192	0.00157478
										17253_B	7.23884	-1.67079	5.50575e-05		4238_A	3.05995	1.15482	0.00157478
										5234_A	3.09621	1.48763	5.60257e-05		5563_A	2.20355	1.23979	0.00157478
										1682_B	32.2284	-1.88044	5.71002e-05		5148_A	2.59089	-1.32623	0.00159054
										3984_A	3.46696	1.64805	5.71002e-05		3668_A	2.54285	1.18781	0.00160809
										23824_B	15.2103	-1.89942	5.72395e-05		4234_A	5.814	-1.44175	0.00162288
										17217_B	7.16192	-1.65909	5.72464e-05		4480_A	4.56434	-1.39286	0.00170385
										1573_B	38.9969	-1.94352	5.90917e-05		4680_A	2.56929	-1.26075	0.00172409
										4314_A	2.90603	1.45444	5.90917e-05		4081_A	16.1682	1.26728	0.00172646
										6452_A	3.1723	1.38969	5.90917e-05		3744_A	4.71066	1.12073	0.00174717
										4307_A	5.457	1.65511	5.95129e-05		2032_B	8.52111	-1.4592	0.00175368
										4854_A	4.84024	-1.75827	6.03789e-05		3977_A	3.26941	1.33489	0.0017896
										17249_B	5.98918	-1.66504	6.08489e-05		3706_A	2.16193	1.20144	0.00179973
										2295_B	25.9774	-1.87211	6.15322e-05		3988_A	2.90958	1.17287	0.00180328
										17544_B	6.80953	-1.62707	6.15322e-05		4205_A	6.8364	-1.48645	0.00180458
										4256_A	3.60485	1.45557	6.21424e-05		4668_A	3.05498	-1.3342	0.00180819
										5225_A	3.15522	1.46582	6.24141e-05		4558_A	4.77668	-1.21236	0.00184125
										17473_B	3.11344	-1.67013	6.24141e-05		4744_A	3.40538	-1.28711	0.00187042
										4143_A	3.84609	1.69782	6.45462e-05		3943_A	5.50117	1.12891	0.00189114
										4570_A	14.0472	-1.94371	6.52565e-05		4090_A	5.49276	1.10122	0.00193384
										1673_B	29.3867	-1.90722	6.60376e-05		4555_A	4.64095	-1.39687	0.00193384
										5391_A	3.56995	1.42207	6.6389e-05		4028_A	9.25581	-1.42366	0.00194028
										17122_B	34.1298	-1.9198	6.75451e-05		3794_A	3.39275	-1.22652	0.00195326
										2025_B	14.8137	-1.77877	6.93664e-05		3750_A	6.4371	1.18541	0.00197061
										17106_B	19.6547	-1.923	7.00786e-05		5188_A	2.66751	1.34399	0.0019796
										2181_A	7.2764	-1.83205	7.09091e-05		4488_A	8.03954	-1.4218	0.00203321
										5447_A	3.70817	1.76566	7.33114e-05		4379_A	8.02456	-1.47674	0.00204263
										6235_A	3.09683	1.42612	7.34382e-05		17312_B	7.39281	-1.5084	0.00204354
										4118_A	4.22912	1.66605	7.36376e-05		1980_A	12.3975	-1.43515	0.00210948
										1393_B	15.492	-1.84525	7.47228e-05		4199_A	4.35348	-1.28934	0.00211155
										3874_A	3.20091	1.4409	7.48316e-05		1554_A	2.13665	-1.21163	0.00211155
										1559_B	24.058	-1.78396	7.49448e-05		3951_A	3.89601	1.13062	0.00213399
										2568_A	3.02464	1.5001	7.5652e-05		4336_A	11.5367	-1.46759	0.00213704
										1508_B	20.448	-1.85751	7.80821e-05		3888_A	2.52802	1.22459	0.00217595
										17121_B	25.1321	-1.89493	7.84022e-05		5314_A	3.18379	1.2378	0.00224616
										3733_A	3.20807	1.49029	7.84022e-05		3985_A	2.97898	1.19913	0.00226721
										1661_B	11.0978	-1.66658	7.90335e-05		5278_A	3.01368	1.18323	0.002285
										6270_A	4.28934	1.58067	8.15681e-05		5599_A	2.12604	1.12917	0.00232924
										1815_B	18.6133	-1.85259	8.20704e-05		5456_A	2.14718	1.15059	0.00237106
										1635_B	14.695	-1.82511	8.25702e-05		4077_A	2.92509	1.13233	0.00237674
										17355_B	5.5167	-1.58739	8.27746e-05		3920_A	3.31096	1.12919	0.00238524
										1451_B	25.0789	-1.88201	8.42657e-05		3917_A	2.0757	1.21831	0.00239558
										2440_B	13.7741	-1.7586	8.42657e-05		5537_A	2.70984	1.1351	0.00241734
										17126_B	21.9043	-1.77911	8.4428e-05		17732_B	2.77509	-1.26188	0.00245288
										17109_B	29.83	-1.91249	8.59991e-05		2284_A	12.9477	1.30174	0.00248515
										17212_B	6.16742	-1.62289	8.70768e-05		3845_A	3.16675	1.24752	0.00253434
										1574_B	39.0998	-1.95537	8.80268e-05		2147_A	4.03145	-1.30221	0.00256328
										6023_A	3.58438	1.37115	8.80268e-05		4578_A	3.1934	1.1191	0.00261081
										18738_B	27.6471	-1.84601	8.91189e-05		4259_A	2.28065	1.09268	0.00268619
										1388_B	17.4188	-1.90812	8.91513e-05		4298_A	12.1463	-1.40112	0.00272495
										1984_A	6.44895	-1.8434	8.98655e-05		4509_A	7.07913	-1.38347	0.00272887
										A1ck	17.4147	1.67382	9.04526e-05		4761_A	2.82178	-1.23003	0.002738
										5442_A	3.35546	1.54641	9.04526e-05		5182_A	2.99005	1.16656	0.002738
										1789_B	34.1452	-1.80747	9.06068e-05		4172_A	9.1211	-1.38798	0.00276851
										5988_A	3.58625	1.33059	9.06068e-05		4501_A	4.4683	-1.36271	0.00277607
										17946_B	4.68386	-1.53154	9.06068e-05		3897_A	3.08205	1.08726	0.00279218
										1376_B	43.726	-1.99209	9.11422e-05		1611_A	13.3974	1.20682	0.00285053
										1790_B	18.2077	-1.7417	9.11422e-05		3780_A	4.56983	1.1263	0.00286484
										1571_B	25.7786	-1.83171	9.24406e-05		4599_A	7.09665	-1.37563	0.00293928
										1643_B	25.2587	-1.82512	9.24575e-05		3771_A	2.93068	1.05422	0.00301966
										17233_B	5.53832	-1.49582	9.29812e-05		3849_A	9.73167	-1.39485	0.00305923
										1632_B	30.0892	-1.80384	9.36276e-05		4408_A	4.26069	-1.29845	0.00305958
										1499_B	36.4592	-1.92927	9.46511e-05		17259_B	2.11162	-1.16187	0.003072
										17185_B	7.43067	-1.54857	9.70084e-05		4635_A	3.59002	-1.25944	0.00307752
										4450_A	7.26095	-1.73483	9.82162e-05		3811_A	17.012	1.27983	0.00325789
										6570_A	3.10082	1.51747	9.88528e-05		3949_A	3.48736	1.1675	0.00326384
										4027_A	3.06983	1.45245	9.89854e-05		1629_B	5.38489	-1.13583	0.00329358
										17259_B	5.63886	-1.49471	9.98633e-05		4588_A	3.32104	-1.23059	0.00337944
										3712_A	3.13909	1.43555	9.98633e-05		4396_A	7.59144	-1.32082	0.00338494
										A4t	6.02211	-1.75984	0.000101282		1974_A	2.09134	1.35559	0.00340842
										1816_B	42.8381	-1.88402	0.000101507		5573_A	2.19276	1.09068	0.00345046
										4296_A	3.60499	1.40225	0.000102146		4562_A	4.62875	-1.35352	0.00346969
										1792_B	28.9683	-1.7726	0.000103067		4479_A	2.66107	-1.17438	0.00361181
										17269_B	4.93354	-1.51429	0.000103127		4581_A	2.92894	-1.13164	0.00362346
										B31	19.0471	-1.80483	0.000105856		5410_A	2.57427	1.13923	0.00363428
										2755_B	14.2385	-1.7857	0.000106446		3854_A	2.54853	-1.26496	0.00366491
										17291_B	5.92998	-1.50937	0.000106446		7646_A	2.38253	1.13906	0.00368168
										17520_B	3.72676	-1.58563	0.000106446		4549_A	2.77677	-1.18668	0.00371313
										4705_A	3.12243	-1.82642	0.000106446		3664_A	3.53007	-1.22727	0.00372787
										2233_B	29.7853	-1.83082	0.000109115		3685_A	2.54996	1.05587	0.00374309
										6428_A	2.84634	1.4251	0.000109168		A4f	13.5672	-1.4303	0.00377168
										2671_B	23.1778	-1.88204	0.000109467		4474_A	2.36704	-1.13828	0.00377882
										4863_A	3.99609	-1.72697	0.000110842		5302_A	2.37497	1.11399	0.0037963
										1455_B	25.6015	-1.7839	0.00011147		6496_A	2.03013	1.1698	0.00379756
										17113_B	26.2798	-1.82748	0.000112923		4515_A	5.61801	-1.34138	0.00383261
										5531_A	2.7796	1.45439	0.000113617		4249_A	8.62198	-1.44317	0.00392957
										1671_B	30.8346	-1.82543	0.000114005		4518_A	2.35406	-1.16241	0.00393589
										1931_B	22.2075	-1.74342	0.000117872		4879_A	2.47751	-1.23324	0.00393951
										17085_B	33.966	-1.88673	0.000119438		4260_A	3.06701	1.0511	0.00393953
										3635_A	3.49235	1.38006	0.00011956		2201_A	14.1902	1.16583	0.00395553
										5188_A	3.09704	1.5224	0.000119591		4482_A	5.01043	-1.32605	0.00402783
										3977_A	3.65447	1.50032	0.000123463		4269_A	9.19898	1.1376	0.00405573
										2455_B	23.7666	-1.84671	0.000123734		3738_A	21.5953	1.25217	0.00407805
										17103_B	21.0382	-1.82178	0.00012495		3938_A	2.51723	1.09413	0.00418243
										17100_B	28.5804	-1.84736	0.000125881		4275_A	2.66942	1.08778	0.00422626
										5284_A	4.16888	1.56001	0.000126452		2143_A	6.96909	-1.37708	0.0042582
										5475_A	3.19175	1.38452	0.00012963		5447_A	3.1754	1.33002	0.0042582
										17156_B	4.62842	-1.47416	0.000130428		2372_B	6.21559	-1.23406	0.0043836
										17162_B	4.17922	-1.42336	0.000132346		4214_A	7.64419	-1.37143	0.00438948
										1995_B	19.8175	-1.80913	0.000132652		1950_A	6.05601	-1.36717	0.00438948
										5214_A	2.82496	1.38749	0.000134172		4113_A	2.33222	1.03539	0.00439212
										1882_B	30.1447	-1.86252	0.000135311		6323_A	2.29463	1.08308	0.00441434
										17123_B	17.5743	-1.85434	0.000136059		6135_A	2.83753	1.04486	0.00446114
										17153_B	31.7955	-1.86452	0.000139588		2567_A	7.08233	-1.42746	0.00446648
										4276_A	18.9134	-1.72764	0.000141359		2781_A	13.314	-1.36746	0.00447149
										2080_A	9.00289	-1.84581	0.000141359		4858_A	3.03416	-1.19511	0.00450596
										2342_B	14.3362	-1.72708	0.000141678		6388_A	2.72871	1.02248	0.00453541
										17308_B	10.1962	-1.67283	0.0001472		3653_A	10.129	-1.36262	0.00453815
										2792_B	30.3914	-1.77539	0.000150773		2264_A	2.8904	1.24258	0.00471625
										1648_B	32.1787	-1.78525	0.000151838		4405_A	9.91588	-1.31675	0.0047528
										17207_B	2.75129	-1.44118	0.000152604		4264_A	4.05321	1.16804	0.00490879
										17711_B	7.77493	-1.58403	0.000154386		3611_A	2.25088	1.05593	0.0049845
										6500_A	4.23081	1.65201	0.000155628		2146_A	5.04072	-1.24835	0.00505623
										1670_B	23.7067	-1.80981	0.000155656		2166_A	2.9796	-1.19659	0.00523551
										17408_B	4.85748	-1.43175	0.00015683		4143_A	2.30338	1.12225	0.00527073
										1502_B	18.5998	-1.7958	0.000157003		1480_A	33.6286	1.32667	0.00528193
										1490_B	39.7207	-1.81425	0.000157672		A1ax	15.8686	1.21083	0.00534178
										1401_B	32.3753	-1.80902	0.000158539		3942_A	12.2518	1.24709	0.00534178
										1567_B	14.9497	-1.69476	0.000158539		5076_A	2.37364	-1.1285	0.00534905
										1565_B	43.4193	-1.81878	0.000161903		3775_A	6.19786	0.942868	0.00536108
										4038_A	3.07664	1.39186	0.000164316		2288_A	13.9082	1.17247	0.00546779
										1665_B	28.0891	-1.7893	0.000164393		4292_A	10.1721	-1.28349	0.0055274
										1811_B	30.1251	-1.79448	0.000167498		4356_A	4.33434	-1.16892	0.0055274
										17150_B	14.6642	-1.69426	0.000167498		4007_A	2.3998	1.00051	0.0055274
										5439_A	3.44136	1.44663	0.000167498		A1x	2.3921	0.996858	0.00560037
										17118_B	6.02788	-1.46559	0.000169161		3983_A	11.8617	-1.29686	0.00565059
										4145_A	13.6237	-1.89317	0.000169897		3761_A	2.73337	1.01234	0.00565135
										2241_B	15.7329	-1.72615	0.000171445		4712_A	2.78508	-1.15874	0.00576952
										1605_A	18.4774	-1.80533	0.000172064		6133_A	2.30004	1.11138	0.00585929
										1452_B	33.121	-1.78941	0.00017715		4109_A	2.76696	1.00223	0.00590112
										1460_B	23.6641	-1.84168	0.000179528		3581_A	12.6273	1.21386	0.00596949
										1883_B	27.287	-1.75689	0.000181355		1904_B	13.3332	-1.48652	0.00602301
										5443_A	2.66613	1.38743	0.000183584		2079_A	2.43262	1.20014	0.0060425
										1810_B	30.3304	-1.76423	0.000184057		4068_A	6.34473	-1.26188	0.00608159
										1706_B	24.2849	-1.7778	0.000185112		4863_A	2.34285	-1.13388	0.00614001
										4510_A	8.17315	-1.69121	0.000185936		4450_A	3.78694	-1.0786	0.00622637
										1572_B	46.0416	-1.83627	0.000186142		6127_A	1.79064	1.04298	0.00624274
										17084_B	33.6422	-1.81562	0.000186474		4011_A	4.52354	-1.16543	0.00627238
										1396_B	12.9802	-1.70932	0.000188608		4637_A	2.77213	-1.15867	0.00633478
										6318_A	3.93181	1.50275	0.000189609		4368_A	6.88807	-1.26094	0.00634689
										1766_B	12.5305	-1.62404	0.000189711		4349_A	8.88582	-1.27206	0.00640213
										5228_A	2.60869	1.33341	0.000192496		4004_A	15.647	-1.22518	0.00647213
										1704_B	33.8112	-1.84431	0.000200269		3648_A	16.1451	1.15553	0.00651252
										5371_A	2.57013	1.46785	0.000201198		3879_A	9.61219	-1.24672	0.00654388
										1683_B	5.88298	-1.42234	0.00020438		5202_A	2.21136	1.05022	0.00676423
										2378_B	16.0119	-1.75478	0.000205309		3785_A	14.1912	1.10859	0.00681917
										2376_B	28.1854	-1.74268	0.000205792		5310_A	2.66351	1.03454	0.00681917
										1562_B	14.5235	-1.73413	0.000208043		5286_A	3.42354	1.04321	0.00682108
										2237_B	13.2152	-1.6882	0.000212203		3952_A	11.4265	-1.20066	0.00687036
										4446_A	6.84463	-1.77986	0.00021311		4204_A	2.05133	1.01779	0.00687036
										17445_B	5.67348	-1.45581	0.00021312		4500_A	4.5307	-1.20085	0.0069278
										4447_A	12.2124	-1.80013	0.000213482		3993_A	5.52886	1.16041	0.00705687
										4150_A	7.09785	-1.69195	0.000214271		4265_A	2.55291	1.14588	0.00707519
										1669_B	26.1725	-1.75316	0.000216687		4498_A	2.23955	-1.07541	0.00712453
										17255_B	5.3735	-1.43995	0.000221145		1986_A	13.8373	-1.33788	0.007421
										4654_A	3.04333	-1.76843	0.000221145		5011_A	2.26415	-1.09291	0.00744048
										1678_B	40.5373	-1.80669	0.000223038		4561_A	7.53544	-1.20234	0.00756134
										6112_A	3.55033	1.37945	0.000227223		4039_A	6.17109	0.896843	0.00757717
										2405_B	36.0003	-1.81482	0.000228515		4838_A	3.61582	-1.1952	0.00759294
										1448_B	12.9101	-1.64797	0.00022932		4315_A	3.49331	0.986605	0.00780257
										1395_B	49.8936	-1.79557	0.000230368		1532_A	4.62058	-1.20307	0.00781647
										17235_B	4.91677	-1.37416	0.000231009		3836_A	11.3939	-1.26043	0.00824365
										5428_A	3.19901	1.37771	0.000231009		6140_A	2.66311	0.995377	0.0083176
										1878_A	9.67146	-1.75912	0.000233867		4763_A	4.81571	-1.12182	0.008329
										5654_A	3.04616	1.48364	0.000234374		3729_A	5.68663	-1.18058	0.00834916
										2344_B	17.5763	-1.72845	0.000235119		4053_A	6.10628	-1.21859	0.00842641
										5499_A	2.97592	1.38907	0.000241128		4499_A	4.48232	-1.20306	0.00842641
										1433_C	3.04532	1.60221	0.000246603		5454_A	3.52689	1.02494	0.00862394
										4317_A	3.23654	1.30527	0.000246603		3989_A	5.10723	0.954219	0.00893343
										1771_B	11.834	-1.62735	0.000247295		A1am	14.5533	1.07269	0.00893461
										17306_B	6.571	-1.49231	0.000259111		4419_A	4.37694	-1.0996	0.00896294
										6188_A	3.37404	1.38761	0.0002612		3948_A	3.43507	0.973801	0.00902446
										1767_B	31.5807	-1.78358	0.000262381		4924_A	3.15823	-1.09866	0.00913914
										B1j	18.1974	-1.78295	0.000263378		6459_A	2.52703	1.09286	0.00915095
										17111_B	19.6017	-1.74974	0.000263871		4278_A	2.9124	0.956747	0.00937127
										17290_B	4.00831	-1.45276	0.000269314		1946_A	15.0515	1.16007	0.00943087
										1774_B	24.6417	-1.7245	0.000271213		4394_A	5.50396	-1.11403	0.00943564
										17108_B	19.7373	-1.71827	0.0002723		4287_A	2.08414	1.05094	0.00952438
										1788_B	13.4706	-1.68351	0.000274998		3955_A	4.79484	1.01452	0.00956143
										17597_B	3.14109	-1.38243	0.000282419		2669_B	7.81437	-1.23779	0.00958728
										4370_A	7.16141	-1.6965	0.000287502		5228_A	2.32507	0.978708	0.00966463
										5321_A	4.64064	1.53426	0.000287723		5330_A	2.93858	1.14808	0.00987377
										6148_A	5.91785	1.6494	0.000289643		4423_A	4.64394	-1.17834	0.00988858
										4332_A	7.41513	-1.77343	0.000291726		4370_A	5.35985	-1.18569	0.0098958
										17099_B	18.9303	-1.7502	0.000292409		4418_A	5.62212	-1.24381	0.0100548
										18305_B	4.10308	-1.38325	0.000293283		5215_A	3.96451	0.98081	0.0100964
										4389_A	5.69341	-1.64449	0.000293759		4487_A	3.90212	-1.10569	0.0102582
										6391_A	2.88486	1.37308	0.000297401		2152_A	20.4852	1.0824	0.010403
										2445_B	20.0811	-1.7758	0.000303714		A1ah	4.18867	0.948493	0.0105158
										3677_A	3.498	1.61099	0.000303714		4327_A	4.19474	-1.08905	0.0105409
										1716_B	40.0696	-1.75893	0.000309919		5585_A	1.83308	0.981501	0.0106413
										1470_B	26.8841	-1.75912	0.000309919		4664_A	6.97923	-1.23969	0.0109784
										4249_A	13.7778	-1.62493	0.000309919		5931_A	2.59215	1.21471	0.0109949
										5349_A	3.40429	1.32561	0.000309919		5442_A	2.81359	0.930788	0.0110556
										B5	28.9205	-1.7179	0.000310823		A1ab	14.5781	1.12523	0.0111771
										1896_B	33.6152	-1.71803	0.000312149		1558_B	11.4881	-1.30769	0.0112099
										2359_B	34.0108	-1.7011	0.000313192		4296_A	2.24672	1.03318	0.0113463
										2450_B	25.9757	-1.78195	0.000318688		4210_A	2.9374	0.98262	0.0113736
										1768_B	33.9979	-1.70643	0.000323544		4794_A	2.5267	-1.01754	0.0113736
										17664_B	4.59335	-1.43454	0.000326392		4592_A	4.51442	-1.14947	0.0114646
										1405_B	30.2622	-1.78733	0.000328146		4129_A	3.90363	0.953703	0.0115103
										5399_A	2.62993	1.31802	0.000336482		4507_A	2.38953	-1.0105	0.0115103
										17681_B	4.70509	-1.37613	0.000338295		4527_A	5.39863	-1.17965	0.0116526
										2348_B	26.4022	-1.73428	0.000340202		5999_A	4.21888	1.18115	0.0117287
										2382_B	40.1147	-1.79353	0.00034367		6143_A	2.16787	0.934001	0.0117287
										7052_A	2.86592	1.48062	0.00034367		5267_A	2.47681	0.976375	0.0117287
										2529_A	2.7936	1.5128	0.00034367		4535_A	11.1611	-1.11352	0.0118602
										5482_A	3.08114	1.3361	0.00034654		4818_A	1.98277	-1.00305	0.0119599
										7200_A	3.00729	1.38593	0.00035109		5477_A	3.33189	1.00611	0.0121351
										4298_A	17.806	-1.74083	0.000351485		A4q	21.6796	-1.48628	0.0125591
										1457_B	29.2118	-1.76225	0.000355097		5391_A	2.48577	0.910347	0.0126935
										1948_A	9.45453	-1.73825	0.000355197		4212_A	5.72771	-1.07664	0.0131332
										4473_A	6.54076	-1.65139	0.000358019		3714_A	3.69933	0.945026	0.0131332
										17379_B	4.0895	-1.35982	0.000358019		4447_A	8.82933	-1.19799	0.0132996
										1793_B	24.051	-1.70156	0.000362297		3956_A	5.19937	-1.22027	0.0132996
										3902_A	14.2882	-1.70366	0.000362297		4261_A	2.85445	0.906533	0.0135251
										5256_A	3.00793	1.36883	0.000362297		6270_A	3.35431	1.14506	0.0136487
										4778_A	3.29422	-1.55526	0.00036451		5491_A	2.68754	0.923441	0.013679
										1809_B	33.8523	-1.73638	0.000365662		3620_A	4.57531	0.9117	0.0136874
										2074_A	3.3681	1.57832	0.000365936		12196_A	2.45028	0.877734	0.01386
										4082_A	15.339	-1.76359	0.000373742		4207_A	1.96308	0.922634	0.0140114
										5419_A	3.92618	1.29983	0.000373742		4519_A	5.83727	-1.16624	0.0141433
										17125_B	32.3418	-1.75498	0.0003753		3953_A	5.12864	-1.12961	0.0142873
										17960_B	3.72033	-1.35438	0.000376515		3842_A	2.01816	0.92478	0.0148138
										3706_A	3.14863	1.29224	0.000378774		4466_A	6.62712	-1.13741	0.0149886
										1715_B	16.2829	-1.70582	0.000381608		4377_A	8.79413	-1.14385	0.0150678
										5581_A	3.02899	1.37547	0.000382435		4658_A	3.1918	-1.00829	0.015736
										4456_A	5.89467	-1.60017	0.000383494		6391_A	2.2036	0.903235	0.0157567
										17612_B	3.88674	-1.44069	0.00038873		A4t	4.84569	-1.13738	0.0158487
										2118_B	5.09179	-1.35619	0.00038943		5519_A	2.16262	0.879812	0.0160191
										1498_B	36.8177	-1.76881	0.000394278		4342_A	6.32981	-1.17509	0.0160517
										4472_A	8.16189	-1.53133	0.00039698		2783_A	14.4203	-1.19717	0.0161216
										4586_A	8.40973	-1.69767	0.000397714		3815_A	14.6531	-1.13642	0.0165803
										17114_B	9.00811	-1.45449	0.000406798		17664_B	3.4277	-1.09762	0.0165812
										6099_A	2.90317	1.36194	0.0004068		4836_A	3.66615	-1.00209	0.0166163
										2050_B	24.724	-1.6471	0.000414158		3635_A	2.034	0.885878	0.0166163
										2416_B	15.2423	-1.61965	0.00042025		4468_A	6.61333	-1.1012	0.0167327
										1387_B	17.5241	-1.67775	0.000425043		4209_A	3.15259	1.0046	0.0168094
										4284_A	3.96619	-1.42731	0.000428791		5545_A	1.79209	0.926909	0.0168129
										1917_B	32.1462	-1.79976	0.000429251		2782_A	1.9137	0.895399	0.0171439
										1493_B	5.35948	-1.3281	0.000429522		A1cm	4.98685	0.944715	0.0178572
										1596_A	9.77152	-1.63417	0.000431583		3843_A	13.5355	-1.15897	0.0179486
										4429_A	10.9535	-1.61389	0.000437019		3582_A	9.58419	-1.16378	0.0181659
										1504_B	30.5684	-1.76842	0.000437831		4780_A	2.51544	-0.999011	0.0182618
										4204_A	3.17615	1.4314	0.00043828		4552_A	2.78674	-0.984081	0.0184322
										4375_A	7.48375	-1.67809	0.000439371		5493_A	2.64163	0.913566	0.0185456
										17236_B	5.49167	-1.42717	0.000445147		3860_A	1.99142	0.865065	0.0185456
										4250_A	3.5339	1.34105	0.000448166		5539_A	2.76133	0.861942	0.0186604
										5288_A	2.9345	1.21283	0.000458331		3589_A	9.18762	-1.10716	0.0187049
										4334_A	12.5054	-1.64285	0.00045941		4132_A	1.95048	0.901381	0.018829
										17330_B	4.02758	-1.32811	0.000461868		4013_A	6.47493	-1.11188	0.0188488
										4306_A	16.7178	-1.65188	0.000465419		5469_A	2.90587	0.851635	0.0188488
										2059_B	13.3076	-1.60183	0.000472552		4380_A	4.9163	-1.07501	0.0189618
										3675_A	9.74184	-1.56242	0.00047621		1533_A	16.734	-1.08354	0.0189655
										3896_A	10.6376	-1.69029	0.000483436		4114_A	2.2325	0.917649	0.019583
										4205_A	10.2978	-1.61417	0.000501077		4364_A	5.53613	-1.06801	0.0197116
										4548_A	8.91128	-1.74939	0.000505179		4038_A	2.1061	0.882136	0.019784
										1664_B	26.899	-1.681	0.000515586		4729_A	3.8348	-1.06543	0.0198904
										4536_A	6.64639	-1.68845	0.000515586		4046_A	12.1296	-1.15201	0.0202265
										4339_A	6.60696	-1.5701	0.000517142		A1aw	18.4658	1.0659	0.0202619
										2082_A	5.66445	-1.61214	0.000523662		4317_A	1.90967	0.878824	0.0202619
										17317_B	5.16286	-1.38436	0.000534273		4267_A	14.874	1.046	0.020617
										4401_A	7.06385	-1.60641	0.000542429		B36	11.9597	-1.18897	0.0206523
										4555_A	6.37332	-1.53205	0.00054372		4597_A	5.17084	-1.09693	0.0207977
										17347_B	3.38742	-1.27569	0.000543941		4080_A	3.52067	1.04633	0.0208706
										5408_A	2.69065	1.29218	0.000547506		C39	8.38693	1.28813	0.0209596
										3641_A	11.5485	-1.67358	0.000553053		4186_A	6.53082	-1.14723	0.0211801
										4209_A	5.34567	1.35241	0.000556834		4609_A	3.44343	-1.00787	0.021309
										1647_B	32.4072	-1.66527	0.000560565		1557_B	6.46767	-1.07015	0.0215243
										4485_A	15.3385	-1.73628	0.000566212		6006_A	3.54003	-1.01933	0.0216743
										1398_B	21.0476	-1.6526	0.000568058		1955_A	1.80254	1.00127	0.0216743
										17120_B	18.4697	-1.65506	0.000574531		4322_A	6.33776	-1.01734	0.0222627
										17105_B	18.2778	-1.64071	0.000585753		17445_B	2.13826	-0.855057	0.0225169
										2701_B	11.8069	-1.54351	0.000589532		3713_A	2.61432	0.863423	0.0225562
										B1e	28.1235	-1.68321	0.00059933		4467_A	4.56186	-1.04245	0.0226961
										1566_B	40.7031	-1.68009	0.000614898		17167_B	7.23922	-1.17204	0.0228553
										4415_A	17.867	-1.61627	0.000619319		B1h	21.2384	-0.906049	0.0235239
										17454_B	3.6074	-1.29634	0.000626658		2292_B	11.2825	-1.11002	0.0238496
										3653_A	14.1586	-1.60372	0.000630098		6500_A	2.17166	1.00344	0.0238496
										2076_A	8.27515	-1.77891	0.00063611		4022_A	2.88041	-0.952279	0.0238496
										1892_B	18.8274	-1.65696	0.000638949		5297_A	2.02191	0.834682	0.0238496
										B1	12788.2	-1.97026	0.0006521		4557_A	2.58314	-0.895146	0.0241639
										2759_B	33.9256	-1.65875	0.000653874		17180_B	7.23626	-1.05967	0.024284
										17986_B	3.87543	-1.35046	0.000673425		3944_A	4.08299	-1.02502	0.024284
										17305_B	5.35303	-1.3173	0.000678238		5256_A	2.03441	0.836154	0.024284
										4451_A	3.90386	-1.48371	0.000678238		1371_A	39.8714	-1.38103	0.0245461
										17182_B	33.5654	-1.66132	0.000687744		4682_A	4.38198	-1.01157	0.02456
										17140_B	4.5384	-1.19015	0.000706694		2575_A	2.07395	0.844412	0.02456
										17584_B	4.5239	-1.35781	0.000707157		5027_A	2.30825	-0.927075	0.0247313
										B1m	35.6148	-1.67656	0.000718605		6340_A	2.32639	0.89441	0.0250299
										1400_B	30.2993	-1.61314	0.000726733		4107_A	5.12624	-1.00404	0.0256665
										17911_B	3.60126	-1.29119	0.000729692		3823_A	23.8291	0.861975	0.0257932
										3591_A	9.96011	-1.54875	0.000732249		1993_A	4.76626	0.888197	0.02594
										5027_A	3.92878	-1.47526	0.000746932		A1cv	2.36866	0.866454	0.0260005
										17341_B	4.07822	-1.29486	0.000753532		4424_A	5.76465	-1.12016	0.0261148
										2227_B	31.748	-1.61887	0.000755071		1489_A	11.0727	1.04255	0.0261711
										17247_B	5.00426	-1.27647	0.000767262		1366_B	44.3783	-0.967375	0.0262971
										1813_B	28.167	-1.6051	0.00079129		17291_B	5.31783	-0.968616	0.0264106
										4207_A	2.93714	1.24563	0.000795128		5212_A	2.75808	0.858283	0.0265877
										1385_B	14.8136	-1.48667	0.000804197		1973_A	2.02056	-0.853454	0.0265952
										3809_A	4.5479	-1.42668	0.000823545		4422_A	2.53198	-0.859567	0.0266706
										3848_A	21.2116	-1.57028	0.000824988		5186_A	2.13623	0.853783	0.0271442
										4340_A	12.4008	-1.62961	0.000825487		C1ae	6.207	-1.20807	0.0273307
										B1n	45.5977	-1.63409	0.000836094		4122_A	4.79334	0.891637	0.0274699
										2159_B	4.25519	-1.2778	0.000838945		3659_A	2.68933	0.815528	0.0275465
										5335_A	2.296	1.26624	0.000843882		5088_A	2.07075	-0.867446	0.0275465
										3825_A	15.4583	-1.54027	0.000872206		1685_C	1.83385	1.02281	0.0280725
										2556_A	9.77215	-1.73463	0.00087327		4617_A	6.38156	-1.03152	0.0288083
										17312_B	14.0011	-1.53333	0.00087384		4456_A	5.95797	-1.03642	0.0288083
										18147_B	3.54818	-1.27349	0.000880204		2109_C	1.86037	0.980606	0.028852
										4185_A	12.7869	-1.66635	0.000882839		17319_B	7.18951	-1.01543	0.0289988
										4526_A	9.18799	-1.54157	0.000882839		4352_A	2.27057	-0.872823	0.0292223
										4432_A	5.92644	-1.46246	0.000882839		5475_A	2.01306	0.814409	0.0292757
										4188_A	3.45057	1.22926	0.000884026		17136_B	5.89979	-0.994791	0.0293379
										2294_B	28.9273	-1.59206	0.000887996		4305_A	5.89472	0.793109	0.0293379
										4385_A	13.0822	-1.59621	0.000891046		5175_A	1.92008	0.814138	0.0298472
										1381_B	30.1777	-1.66849	0.00089311		4573_A	2.44335	-0.867669	0.0300992
										4371_A	15.7169	-1.60505	0.00089753		4407_A	2.52525	-0.802676	0.0302299
										1462_B	4.18657	-1.30515	0.000907253		6158_A	2.23034	0.828245	0.0303056
										5410_A	2.76296	1.24513	0.000907253		4344_A	4.41773	-0.899828	0.0311424
										7646_A	3.62686	1.25434	0.000911304		4541_A	7.33305	-1.00027	0.0312542
										6212_A	3.19934	1.39826	0.000926507		4589_A	3.25382	-0.952727	0.0315527
										4331_A	16.2061	-1.573	0.000950027		3957_A	3.32369	0.785046	0.0317726
										2372_B	16.3328	-1.61587	0.000950208		6235_A	2.1819	0.794054	0.0318873
										1904_B	17.8313	-1.57807	0.000952697		1549_A	3.32909	-0.954789	0.0320748
										3664_A	6.65324	-1.50815	0.0009548		5409_A	1.96781	0.795339	0.0321426
										3879_A	15.427	-1.58695	0.000957319		4331_A	11.4235	-1.03829	0.0322101
										2141_A	20.2254	-1.54967	0.000972469		4359_A	9.56676	-1.08994	0.0323011
										17173_B	12.7796	-1.40277	0.000994741		2149_A	2.28308	0.871287	0.0326776
										4044_A	12.9351	-1.63072	0.00100138		4705_A	1.91265	-0.87479	0.0335046
										4499_A	6.23665	-1.52116	0.00100685		5211_A	3.2226	0.932814	0.0339932
										4664_A	10.247	-1.56175	0.00100937		4119_A	10.364	-1.06982	0.0340607
										17143_B	6.21992	-1.33067	0.00102618		A1y	14.8493	0.888706	0.0348019
										A4j	12.574	-1.62451	0.00103374		3621_A	2.58417	0.793207	0.0355913
										3815_A	22.5073	-1.67936	0.00103851		B1p	135.312	-1.03193	0.0359599
										4560_A	5.92977	-1.46497	0.00103933		4435_A	4.91866	-0.985303	0.0368372
										4404_A	8.55758	-1.53694	0.0010435		3976_A	2.36664	0.787893	0.0371432
										2758_B	21.3942	-1.60599	0.00105291		6170_A	2.51767	0.891811	0.0376791
										2166_A	5.32493	-1.4223	0.00106656		23755_B	3.38579	-0.961356	0.0388007
										4632_A	8.30669	-1.61186	0.00107709		3857_A	16.0526	0.879436	0.0397136
										4333_A	5.42776	-1.49507	0.00108919		1485_A	8.92184	0.991995	0.0397136
										5295_A	3.56038	1.39626	0.00109003		4014_A	2.26645	0.83409	0.0397136
										23755_B	5.51729	-1.35784	0.00109376		1771_B	5.6935	-0.944405	0.0399873
										3729_A	8.57816	-1.50202	0.00110237		5250_A	1.73792	0.815833	0.0405203
										4226_A	13.8624	-1.5389	0.00111135		C66	1.71915	-1.00099	0.0407528
										1374_B	6.3759	-1.2198	0.00111145		4188_A	2.92258	0.846459	0.041166
										4454_A	12.6564	-1.59555	0.00112371		1367_B	30.8621	-1.04467	0.0412657
										A1x	2.63932	1.1985	0.00112519		4195_A	10.5642	0.873135	0.041533
										2453_B	14.3416	-1.49765	0.00112585		1710_B	7.55759	-0.948098	0.041551
										5196_A	4.45524	1.35134	0.00113155		4279_A	2.90653	0.733257	0.0416331
										1971_A	25.3396	-1.57452	0.00114071		3817_A	2.25888	0.74531	0.0418287
										1709_B	22.7261	-1.48726	0.00114071		4280_A	7.65379	0.814674	0.041911
										4457_A	10.2458	-1.53846	0.00114071		6010_A	2.44193	0.778365	0.041916
										4836_A	5.68448	-1.47266	0.00114071		1957_B	6.11535	-0.867656	0.0430847
										4460_A	6.71806	-1.48463	0.00115368		1712_C	1.82962	-0.889417	0.043194
										20329_B	3.80426	-1.23484	0.00116961		3929_A	17.9297	0.892595	0.043415
										4433_A	17.0985	-1.61877	0.0011721		5443_A	2.35091	0.731099	0.0439223
										4452_A	18.4075	-1.61067	0.00117445		2057_B	2.18894	0.808754	0.0439487
										A4h	10.5166	-1.54955	0.00118613		3692_A	6.85612	-0.941794	0.0442886
										3952_A	20.0466	-1.57481	0.00119802		2451_B	7.10459	-0.986235	0.0443326
										3694_A	8.00329	-1.54874	0.00122159		1365_B	60.0062	-1.06927	0.0445675
										1950_A	7.46227	-1.53128	0.00122906		4936_A	2.1363	-0.79153	0.044787
										5409_A	2.98939	1.19978	0.00123483		4328_A	3.62524	0.926748	0.0453982
										B1r	21.4858	-1.53775	0.00125879		6376_A	1.92284	0.756761	0.0455333
										4393_A	13.3618	-1.5797	0.00125879		A13b	81.8727	1.0394	0.0459392
										17368_B	5.24525	-1.25452	0.00125952		4536_A	4.97961	-0.917309	0.0463878
										2567_A	9.20353	-1.58699	0.00127425		1466_C	1.78972	0.909695	0.0464523
										4423_A	7.07692	-1.54804	0.00128985		C41	21.7969	1.29372	0.04661
										4509_A	12.539	-1.55207	0.0013028		3874_A	1.93726	0.732466	0.0469735
										4384_A	6.26634	-1.41946	0.0013028		4130_A	3.9101	-0.849462	0.0477884
										1630_B	23.0127	-1.57312	0.00131621		4151_A	3.12803	0.736332	0.048087
										3892_A	10.395	-1.54313	0.00131621		3806_A	3.56679	0.723713	0.0483931
										3983_A	16.2186	-1.62941	0.00132047		5349_A	2.63833	0.80597	0.048606
										2479_B	14.6437	-1.53183	0.00132896		4444_A	3.19467	-0.861815	0.0493037
										4434_A	6.94385	-1.49118	0.00134994		2232_B	9.53859	-0.986944	0.0494762
										3921_A	15.7659	-1.58688	0.00137116
										4349_A	15.8366	-1.54529	0.00137116
										3685_A	3.16072	1.15265	0.00137116
										2572_A	9.83241	-1.53298	0.00139444
										3836_A	18.3503	-1.49359	0.00139457
										4028_A	11.3918	-1.49561	0.00141047
										1954_A	9.79013	-1.51434	0.00141134
										3589_A	13.29	-1.55467	0.00141205
										2569_A	18.6723	-1.57308	0.00142274
										4761_A	4.06601	-1.42376	0.0014351
										17096_B	21.8829	-1.48714	0.00145271
										4377_A	14.5636	-1.49279	0.00146017
										1975_A	19.397	-1.59579	0.00146747
										4392_A	3.94484	-1.42235	0.00148595
										4650_A	3.20741	-1.4901	0.00148595
										1987_A	17.4948	-1.58156	0.001488
										17421_B	4.46398	-1.2427	0.0014957
										1466_C	2.51497	1.44747	0.00151668
										1879_A	13.3758	-1.51375	0.00153455
										4126_A	3.42171	1.11139	0.00154158
										4424_A	7.22794	-1.46817	0.00156001
										4540_A	4.92637	-1.38832	0.00156485
										5209_A	2.58022	1.14017	0.00156485
										3612_A	9.35222	-1.49277	0.00158408
										4636_A	8.90249	-1.44788	0.00158584
										6151_A	3.44484	1.28793	0.00159132
										2142_A	20.5907	-1.53731	0.00160938
										1403_B	14.7698	-1.4668	0.00163408
										4506_A	6.40054	-1.47888	0.00163408
										2292_B	20.475	-1.53621	0.00164165
										3997_A	16.5976	-1.47284	0.00164958
										5393_A	3.29819	1.13021	0.00165113
										1713_B	27.4214	-1.51288	0.00165545
										4597_A	6.28577	-1.43863	0.00165545
										4420_A	7.6292	-1.52882	0.00166024
										4532_A	4.75383	-1.44858	0.00166024
										6124_A	2.81059	1.3475	0.00167738
										4488_A	13.59	-1.47034	0.00167868
										1980_A	19.2558	-1.55383	0.00170662
										3582_A	13.1966	-1.55023	0.00170662
										5191_A	5.11522	1.29805	0.00171961
										5494_A	5.42969	1.2197	0.00172116
										4414_A	5.29011	-1.46416	0.00172815
										4519_A	6.68872	-1.36992	0.0017374
										4482_A	7.54563	-1.43926	0.00179078
										17254_B	4.89507	-1.20924	0.00179202
										4437_A	7.03343	-1.45993	0.00179354
										4322_A	9.29922	-1.54902	0.00182158
										5469_A	2.56263	1.13131	0.00187137
										17275_B	10.9559	-1.38155	0.00187197
										4041_A	12.0167	-1.46187	0.00187698
										4399_A	14.7761	-1.50375	0.00187802
										2043_B	11.4676	-1.40802	0.00187856
										4489_A	8.8574	-1.45322	0.00188792
										4350_A	6.3465	-1.46865	0.00189799
										17203_B	4.27417	-1.1892	0.00189905
										2449_B	18.2819	-1.44283	0.00190744
										4914_A	4.16447	-1.41668	0.00191237
										4818_A	3.90592	-1.36507	0.00194198
										4030_A	10.666	-1.48713	0.0019696
										A4d	14.5259	-1.4346	0.00197325
										4053_A	7.173	-1.4576	0.00197439
										17250_B	4.05439	-1.15234	0.0019807
										A4m	3027.4	-1.50796	0.00198579
										2167_A	9.22452	-1.58548	0.00201399
										4467_A	6.29643	-1.40458	0.00204593
										4060_A	8.06444	-1.41055	0.00208949
										4534_A	10.388	-1.42381	0.00210145
										4199_A	6.99662	-1.36939	0.00210145
										1888_B	15.381	-1.41768	0.00210446
										17394_B	4.70721	-1.15055	0.00210446
										4382_A	5.5228	-1.43572	0.00214808
										2446_B	23.2768	-1.52829	0.00215239
										4483_A	6.94775	-1.4912	0.00215239
										4158_A	8.57618	-1.47975	0.00215389
										4241_A	4.12008	1.20844	0.00215693
										6122_A	2.45233	1.15105	0.00215693
										4376_A	9.24054	-1.46427	0.00216487
										3899_A	13.4648	-1.50126	0.00220028
										A4f	21.2943	-1.55307	0.00221779
										5205_A	2.48084	1.11288	0.00221779
										4354_A	8.08565	-1.40986	0.00223722
										2452_B	12.8325	-1.38657	0.00223893
										1690_B	17.8411	-1.45565	0.00226455
										23886_B	13.7795	-1.41837	0.00226455
										4462_A	7.82851	-1.4894	0.00229362
										4107_A	7.49388	-1.35877	0.00229475
										5999_A	5.40926	1.32763	0.00231494
										4623_A	7.8799	-1.48775	0.00232247
										1859_B	28.6479	-1.54843	0.00233379
										2482_B	17.8976	-1.50878	0.00233932
										2226_B	24.409	-1.46812	0.00235686
										17214_B	3.77738	-1.08507	0.00236162
										4398_A	13.1857	-1.47894	0.00236562
										4338_A	13.3682	-1.50621	0.00236572
										17194_B	4.74991	-1.19332	0.00242643
										17225_B	5.09385	-1.20503	0.00243374
										4436_A	9.14382	-1.42608	0.00247672
										4541_A	11.803	-1.41203	0.0024837
										1932_B	14.5266	-1.40252	0.00249936
										4782_A	4.63322	-1.37307	0.00250167
										4110_A	12.8111	-1.42157	0.0025147
										4430_A	8.30894	-1.39715	0.00252173
										2081_A	7.55623	-1.49208	0.00252265
										5573_A	2.86402	1.0901	0.00254384
										4344_A	6.86912	-1.4501	0.00255077
										3700_A	13.9132	-1.5786	0.00255545
										2575_A	2.54938	1.13383	0.00256981
										3678_A	8.07281	-1.45043	0.00258444
										17116_B	17.2957	-1.42743	0.00258814
										4546_A	7.47544	-1.42249	0.00258814
										4326_A	4.28427	1.19198	0.00260216
										4172_A	13.4853	-1.43435	0.00261012
										2285_A	11.0817	-1.50265	0.00263243
										4005_A	6.67286	-1.32085	0.00264805
										1978_A	18.2778	-1.3921	0.00275267
										4763_A	7.90553	-1.43257	0.00275267
										17488_B	4.35424	-1.12768	0.00275267
										1791_B	28.0897	-1.47386	0.00279644
										4359_A	15.0336	-1.54773	0.00285859
										2781_A	20.516	-1.4316	0.00285892
										1898_B	20.4372	-1.40597	0.00285892
										4480_A	5.03332	-1.28217	0.00288168
										4116_A	12.96	-1.39807	0.00290315
										2388_B	16.6839	-1.42457	0.0029511
										4495_A	5.67233	-1.37241	0.00299524
										17299_B	3.72649	-1.18656	0.00299524
										1634_B	15.2734	-1.3726	0.00302187
										4461_A	7.05187	-1.33762	0.00307676
										2078_A	5.25304	-1.39388	0.00309679
										4327_A	6.58831	-1.38239	0.00311233
										4476_A	8.38792	-1.41058	0.00312879
										4619_A	3.83306	-1.26118	0.00315372
										4624_A	7.30797	-1.4202	0.00315909
										3843_A	22.4423	-1.3897	0.00323955
										3877_A	8.14757	-1.39182	0.00329571
										6340_A	2.76223	1.13039	0.0033155
										4337_A	15.6537	-1.45075	0.00331804
										5083_A	3.4619	-1.23037	0.00333009
										3992_A	10.8753	-1.36763	0.00337965
										4553_A	7.41696	-1.40261	0.00338474
										4490_A	6.10927	-1.418	0.00341993
										3656_A	2.86121	1.04027	0.00343421
										4924_A	4.37068	-1.30106	0.00348145
										17497_B	3.7191	-1.07915	0.00349485
										3908_A	7.32449	-1.26074	0.00352569
										4507_A	3.41753	-1.17535	0.00352569
										2439_B	3.66053	-1.20217	0.00352877
										5026_A	3.78085	-1.23695	0.00353347
										4786_A	5.72048	-1.3877	0.00355738
										4771_A	9.15092	-1.44387	0.00357654
										3953_A	5.89552	-1.37754	0.00357654
										6522_A	2.8164	1.01787	0.00361862
										3658_A	17.3517	-1.37337	0.0036578
										1672_B	17.8278	-1.41316	0.00368383
										4733_A	5.9072	-1.34765	0.0037732
										3755_A	8.15031	-1.31373	0.00377605
										4356_A	3.9239	-1.20192	0.00384315
										17095_B	13.189	-1.31464	0.00391802
										4353_A	5.01183	-1.24017	0.00391802
										4601_A	3.07122	-1.16094	0.003952
										4031_A	16.8072	-1.4071	0.00396388
										17089_B	12.8002	-1.27774	0.00396637
										2143_A	8.27941	-1.42463	0.00399769
										4609_A	4.9092	-1.27331	0.00409754
										2353_B	4.41365	-1.1218	0.00410148
										4034_A	15.4017	-1.42598	0.00413232
										1807_B	15.7228	-1.37606	0.00413304
										17179_B	4.76587	-1.10702	0.00413304
										4348_A	3.92992	-1.14456	0.00416915
										4500_A	7.53953	-1.30825	0.00417422
										4364_A	7.5183	-1.32524	0.00421118
										4201_A	6.99235	-1.31113	0.00421193
										1972_A	13.8499	-1.37401	0.00421387
										4513_A	13.2688	-1.39083	0.00426453
										3692_A	10.2542	-1.35296	0.00427198
										1933_B	16.4037	-1.33396	0.00433969
										1817_B	18.9248	-1.33071	0.0043401
										3849_A	15.3403	-1.28896	0.00437785
										4653_A	7.37606	-1.2774	0.00438503
										4459_A	11.1643	-1.33904	0.00441812
										17460_B	4.09562	-1.08603	0.00441812
										4396_A	10.4706	-1.34665	0.00444432
										4004_A	21.7747	-1.39903	0.00445934
										1772_B	15.6562	-1.34111	0.0044769
										3630_A	14.3591	-1.36557	0.0045114
										4809_A	4.06328	-1.32021	0.00451864
										4258_A	12.8497	-1.38159	0.00456827
										2017_B	19.5158	-1.37748	0.00456877
										4535_A	15.8535	-1.43194	0.00465223
										3956_A	7.25516	-1.25526	0.00465539
										1473_B	5.09893	-1.11983	0.00477287
										4453_A	5.07327	-1.26605	0.00483009
										4119_A	17.8681	-1.40485	0.00483738
										4547_A	3.54398	-1.18098	0.00487975
										2783_A	19.7812	-1.41538	0.00489261
										3939_A	7.29912	-1.24327	0.00489261
										4413_A	13.6402	-1.36335	0.00490934
										4877_A	6.25913	-1.30765	0.00497299
										5195_A	2.55854	0.982281	0.00503126
										4900_A	3.86624	-1.20309	0.00503724
										4439_A	10.0659	-1.30152	0.00508586
										4538_A	3.48416	-1.1967	0.00508586
										4068_A	7.13993	-1.32285	0.00512641
										4621_A	7.00086	-1.29894	0.00519126
										4374_A	13.8856	-1.3359	0.00524275
										2039_B	14.1624	-1.36389	0.00524374
										4343_A	8.21175	-1.30988	0.00524831
										4372_A	9.87378	-1.31775	0.00531133
										4379_A	14.0392	-1.39047	0.00540908
										4224_A	21.3213	-1.31833	0.00543995
										4212_A	9.81072	-1.3672	0.00545687
										4383_A	10.46	-1.30996	0.00546959
										2509_B	5.05442	-1.10219	0.00558202
										4564_A	8.03812	-1.30571	0.00560941
										4611_A	9.36864	-1.35016	0.00570462
										2566_A	8.97479	-1.35116	0.00573003
										4468_A	9.65009	-1.32766	0.00575338
										4749_A	5.07377	-1.25339	0.00582245
										2032_B	16.7202	-1.35576	0.00583614
										1371_A	76.0795	-1.51042	0.00604885
										4085_A	3.04577	0.991338	0.0060653
										1710_B	3.4882	-1.03053	0.00610825
										4441_A	13.6579	-1.33865	0.00621511
										4323_A	3.97805	1.02443	0.00622929
										17092_B	3.99187	-1.00185	0.00625371
										17230_B	5.50916	-1.0784	0.00656075
										4477_A	7.74101	-1.26515	0.00667368
										4140_A	9.08112	-1.30338	0.00668095
										4487_A	4.91622	-1.23085	0.00670131
										3968_A	7.39252	-1.33864	0.00675815
										3926_A	15.7966	-1.34383	0.0068219
										2418_B	16.9054	-1.2888	0.00697131
										17346_B	4.78888	-1.04392	0.00699706
										4741_A	4.86738	-1.2376	0.00724065
										2370_B	15.8169	-1.27323	0.00725418
										3911_A	3.40186	0.957942	0.00726296
										4696_A	8.89552	-1.19994	0.00727381
										4380_A	9.09239	-1.29272	0.00734864
										3855_A	2.72446	0.959278	0.00734864
										4196_A	12.9295	-1.26342	0.00735134
										4391_A	9.03551	-1.25129	0.00739717
										2375_B	12.932	-1.22049	0.00745222
										1600_A	10.1527	-1.36191	0.00754426
										5481_A	3.90685	1.11516	0.00754426
										4435_A	7.56358	-1.23182	0.00760904
										4592_A	6.68707	-1.26298	0.00766113
										17295_B	3.34463	-0.993332	0.00766205
										3970_A	12.2153	-1.26188	0.00768972
										3912_A	9.14112	-1.19229	0.00769225
										4503_A	5.29296	0.98349	0.00772595
										4614_A	5.8072	-1.23778	0.00775697
										4458_A	14.0303	-1.37677	0.00787636
										4011_A	6.98516	-1.21723	0.00799761
										4689_A	8.20261	-1.28419	0.00799921
										4834_A	3.75039	-1.13505	0.0080409
										2291_A	14.5512	-1.26514	0.00810093
										4583_A	4.11185	-1.17294	0.00812238
										4421_A	8.39321	-1.21296	0.00812408
										6260_A	3.4449	0.983113	0.00814149
										4120_A	8.14367	-1.21723	0.00826949
										4505_A	2.76938	-1.05433	0.00826949
										4092_A	4.99011	-1.13336	0.00828094
										4557_A	3.39613	-1.05651	0.00828094
										4247_A	2.8268	0.947431	0.0083519
										1982_A	10.9449	-1.32758	0.00847202
										3876_A	17.8283	-1.27972	0.00849741
										4057_A	9.56311	-1.22309	0.00858456
										4428_A	9.04071	-1.25378	0.00873505
										1877_A	5.48702	-1.01333	0.00880307
										17135_B	4.5336	-1.03661	0.00882175
										4466_A	10.9024	-1.25581	0.00885077
										4744_A	3.92229	-1.14755	0.00885077
										2791_B	17.8001	-1.27005	0.0088677
										4367_A	4.82144	-1.12053	0.00900006
										1957_B	12.9541	-1.16251	0.00900843
										3596_A	6.07864	-1.16619	0.00902016
										17200_B	17.3964	-1.30345	0.00924556
										1561_B	17.4964	-1.28162	0.00924606
										4692_A	6.58112	-1.23752	0.00926301
										4590_A	5.25709	-1.12466	0.0093547
										1557_B	14.4649	-1.18597	0.00938355
										2232_B	16.029	-1.24189	0.00944537
										6358_A	2.85857	0.912137	0.00945196
										1775_B	15.3317	-1.23889	0.00950175
										3884_A	8.12757	0.892075	0.00960531
										4387_A	10.2205	-1.24225	0.00976024
										4378_A	6.39669	-1.18923	0.00983889
										5011_A	4.11506	-1.07787	0.00997979
										4342_A	7.98274	-1.2617	0.0100892
										4680_A	3.18507	-1.08226	0.0100892
										4355_A	14.8161	-1.31812	0.0105378
										17166_B	19.8772	-1.26192	0.0105474
										4368_A	10.5698	-1.24558	0.0106079
										4668_A	5.42423	-1.18202	0.0106079
										4073_A	3.04081	0.893018	0.010646
										4438_A	8.88939	-1.23963	0.0108715
										4948_A	3.32	-1.11063	0.0109725
										1558_B	23.1384	-1.2525	0.0109727
										3793_A	14.698	-1.21072	0.0110234
										4024_A	3.66775	-1.1105	0.0110773
										4390_A	6.6862	-1.15702	0.0111059
										4833_A	3.58934	-1.10467	0.0111112
										1988_A	9.81929	-1.225	0.0111939
										4418_A	7.47487	-1.18917	0.0112201
										4558_A	7.45993	-1.11141	0.0112201
										4493_A	11.2435	-1.25113	0.0112737
										4208_A	5.20577	-1.11579	0.0113662
										3769_A	6.46601	-1.16578	0.0113727
										1826_C	2.60151	1.1024	0.0113824
										4635_A	5.19795	-1.10473	0.0114083
										1801_C	2.52432	-1.08607	0.0114793
										1986_A	19.086	-1.27209	0.0115678
										5582_A	4.238	1.0339	0.0115836
										4335_A	5.7489	-1.11514	0.0117255
										4492_A	5.80661	-1.20743	0.011729
										1555_B	14.9315	-1.17373	0.0119239
										4357_A	5.59889	-1.10544	0.0119239
										2390_B	13.3631	-1.10801	0.0119784
										2780_A	11.7903	-1.22717	0.0121143
										4416_A	4.81883	-1.14327	0.0123101
										3903_A	8.5522	-1.18382	0.0123515
										4542_A	8.73241	-1.2066	0.0124226
										4409_A	7.00972	-1.15308	0.0124226
										2109_C	2.04582	-1.09965	0.0128496
										4362_A	6.76427	-1.17372	0.0129158
										3864_A	12.8437	-1.25764	0.0132233
										17437_B	2.57737	-0.944409	0.0132737
										17091_B	4.42273	-0.95852	0.0134158
										4234_A	10.8785	-1.18676	0.0136133
										1556_B	18.5707	-1.12952	0.0136905
										2144_A	5.0981	-1.15501	0.0136905
										4403_A	5.28935	-1.15918	0.0136928
										4515_A	7.6998	-1.19051	0.0137409
										3826_A	7.16605	-1.14102	0.0137977
										4442_A	10.0352	-1.24247	0.0138017
										4551_A	6.23098	-1.1265	0.0142174
										4576_A	6.65325	-1.13576	0.0142909
										4216_A	7.10139	-1.13967	0.0145932
										4879_A	4.51729	-1.07672	0.0152864
										5028_A	4.30884	-1.11041	0.0153385
										B1b	300.337	-1.6194	0.0155291
										4562_A	5.32318	-1.07455	0.0155291
										4365_A	11.255	-1.18438	0.0156367
										5081_A	4.85513	-1.10476	0.0157639
										4071_A	17.6697	-1.18937	0.0158732
										3895_A	11.9461	-1.12034	0.015994
										2140_A	17.1942	-1.22484	0.0167851
										4168_A	5.72722	-1.09259	0.0172687
										4735_A	3.64039	-1.03416	0.0173093
										4561_A	11.5786	-1.11078	0.0174274
										4528_A	6.64216	-1.08764	0.0174274
										4582_A	10.8766	-1.30024	0.0175302
										5280_A	2.16061	0.919187	0.0176048
										4529_A	5.55207	-1.06492	0.017788
										4022_A	4.08774	-1.0232	0.0178265
										A1bn	4.12354	-1.02512	0.0178753
										2145_A	6.88604	-1.13818	0.0181403
										4426_A	10.8115	-1.0417	0.0183915
										17332_B	4.57042	-0.913339	0.0184521
										4591_A	3.5716	-0.997806	0.0184935
										1770_B	20.6792	-1.12283	0.019603
										4788_A	6.79749	-1.00334	0.0196696
										3838_A	9.07704	-1.14606	0.0198019
										4475_A	6.26577	-1.03281	0.0198794
										4214_A	11.9846	-1.1494	0.0199394
										4013_A	8.74937	-1.14331	0.0201334
										4400_A	6.70225	-1.07384	0.0202179
										4277_A	3.83256	0.830406	0.0202448
										1646_B	20.4407	-1.10522	0.0205212
										4469_A	5.83819	-1.08442	0.0205566
										3944_A	7.80583	-1.0884	0.0206953
										4599_A	9.72097	-1.16309	0.0209682
										17277_B	3.29056	-0.842741	0.0211673
										2451_B	15.6986	-1.10829	0.021255
										5215_A	2.41284	0.879693	0.0216201
										1887_B	17.0591	-1.15478	0.0216463
										4130_A	6.02563	-1.0157	0.0216775
										4427_A	3.68445	-0.983526	0.0217953
										4463_A	5.22314	-1.03013	0.0221783
										5186_A	4.12959	0.945994	0.0222134
										4764_A	3.75216	-0.929961	0.0224592
										4729_A	3.68598	-0.968517	0.0225062
										1506_B	12.4256	-1.08688	0.022727
										C4a	8.26371	1.23474	0.022978
										1642_B	11.7126	-0.984542	0.0233189
										18524_B	2.25455	0.940724	0.0233846
										D4	5.52952	1.00655	0.0234149
										4411_A	5.8645	-1.05956	0.0236859
										4407_A	2.77904	-0.913452	0.0238375
										17344_B	3.63531	-0.863801	0.0239634
										1560_B	12.6115	-1.01091	0.0241429
										4585_A	8.84774	-1.05969	0.0244732
										4417_A	9.83852	-1.08107	0.0248379
										5025_A	2.47309	-0.886197	0.0249853
										17362_B	4.36593	-0.864686	0.0250934
										2389_B	12.643	-1.01988	0.0253014
										4063_A	5.747	-0.915735	0.0254621
										B36	26.3523	-1.12787	0.0254836
										4727_A	4.33084	-0.946423	0.0254836
										3801_A	14.4661	-1.09421	0.0256112
										4394_A	9.74153	-1.05886	0.0256112
										4508_A	5.204	-1.03013	0.0256384
										4501_A	6.24233	-1.00516	0.0261052
										2155_A	6.10822	-1.01812	0.0261622
										4363_A	7.55015	-0.99633	0.026449
										A1cc	2.04446	0.836592	0.0264957
										4346_A	6.17442	-1.00409	0.0265406
										4406_A	4.81661	-0.910227	0.0268722
										5250_A	1.91184	0.853868	0.0268922
										2785_B	17.3377	-1.02705	0.0274928
										4494_A	6.72963	-1.08184	0.0275042
										4518_A	3.41952	-0.905033	0.0279271
										4525_A	7.03203	-1.04917	0.0283604
										4046_A	16.8989	-1.02941	0.0288397
										4521_A	4.21799	-0.923316	0.0290154
										17112_B	11.3108	-0.981026	0.0290683
										A4q	56.4971	-1.21248	0.029085
										1901_B	15.2919	-1.0442	0.0293826
										4698_A	6.43123	-1.02213	0.029945
										4531_A	5.70871	-1.04352	0.0301596
										4602_A	2.09851	-0.876092	0.0314142
										17820_B	3.16092	-0.832527	0.0317141
										1677_B	18.1505	-1.03368	0.0322333
										1575_C	1.83109	-0.851584	0.0324511
										5088_A	3.79899	-0.886128	0.0327417
										D1	19.7241	1.12947	0.0327534
										5094_A	3.20821	-0.873344	0.0335568
										4859_A	3.40737	-0.844078	0.0344458
										2146_A	5.89055	-1.02883	0.0348116
										1464_C	2.23132	0.884796	0.034817
										4990_A	3.41974	-0.898785	0.0348207
										4742_A	3.79309	-0.91126	0.0350643
										4588_A	3.68609	-0.911988	0.0353898
										A4b	6.77457	-1.00365	0.0355707
										4358_A	6.15686	-0.992222	0.0355707
										4626_A	5.49795	-0.923608	0.0366072
										4622_A	3.46558	-0.879087	0.0376406
										1712_C	1.82415	-0.842016	0.0389964
										5182_A	1.85322	0.783213	0.0390846
										4581_A	3.05856	-0.866162	0.0394485
										4443_A	5.58812	-0.938499	0.039547
										4917_A	4.52274	-0.933024	0.039924
										5093_A	3.48223	-0.88644	0.0399768
										4794_A	4.0183	-0.889786	0.0399861
										9330_A	1.94017	0.784866	0.0404092
										1952_A	11.1486	-1.00725	0.0417632
										4712_A	3.97844	-0.926256	0.0418904
										4728_A	2.92906	-0.765727	0.0418904
										4605_A	6.04944	-0.961082	0.0432076
										17129_B	3.50964	-0.750926	0.0441466
										4465_A	7.48427	-0.967791	0.0495942
